# Supplementary material for: Rapid and assured genetic engineering methods applied to Acinetobacter baylyi ADP1 genome streamlining
Source: Nucleic Acids Res. 2020 Mar 30;48(8):4585–600. doi: 10.1093/nar/gkaa204 (PMC7192602; doi:10.1093/nar/gkaa204)
Supplement: gkaa204_Supplemental_Files [file gkaa204_supplemental_files.zip]

Archive with 5 entries (5 files):
- Fig. S1 - PCR verification scheme with caption.pdf
- File S1 Metabolic Modeling.zip
- Table S1 Oligonucleotides.csv
- Table S2 Essential Gene Analysis.csv
- Table S3 Multiple Gene Deletions.csv
