# Supplementary material for: Rapid and assured genetic engineering methods applied to Acinetobacter baylyi ADP1 genome streamlining
Source: Nucleic Acids Res. 2020 Mar 30;48(8):4585–600. doi: 10.1093/nar/gkaa204 (PMC7192602; doi:10.1093/nar/gkaa204)
Supplement: gkaa204_Supplemental_Files [file gkaa204_supplemental_files.zip › Table S2 Essential Gene Analysis.csv]

id	gene	start	end	strand	type	cog	description	KO.essentiality.minimal	tnseq.essentiality.LB	tnseq.numsites	tnseq.deseq.base.mean	tnseq.deseq.log2fc	tnseq.deseq.padj	tnseq.mclust.uncertainty
ACIAD0001	dnaA	201	1598	1	CDS	L	chromosome replication initiator DnaA	Uncertain	Essential	1	217.9301139	-5.810592771	3.39E-05	0.00099827
ACIAD0002	dnaN	1834	2982	1	CDS	L	DNA polymerase III beta	Essential	Essential	1	173.4123726	-5.049461115	0.000107723	0.005265311
ACIAD0003	recF	2998	4074	1	CDS	L	recombination protein F	Dispensable	Dispensable	34	210.6933243	1.081815403	0.511521383	0
ACIAD0004	gyrB	4127	6595	1	CDS	L	DNA gyrase, subunit B (type II topoisomerase)	Essential	Essential	0	378.2170107	-7.340679038	3.93E-07	3.50E-05
ACIAD0005	ACIAD0005	6712	6948	-1	CDS	S	hypothetical protein	Dispensable	Dispensable	3	35.0373587	-2.352114828	0.282277065	0.339208505
ACIAD0006	ACIAD0006	6969	7139	1	CDS	-	hypothetical protein	Dispensable	Dispensable	3	30.2647094	-1.595146647	0.560144898	0.0890852
ACIAD0007	ACIAD0007	7336	9270	-1	CDS	S	ABC transporter ATP-binding protein	Dispensable	Dispensable	42	308.1890853	1.979250532	0.04276151	0
ACIAD0008	ACIAD0008	9651	10661	1	CDS	P	RND type efflux pump	Dispensable	Dispensable	50	179.0677046	1.695366303	0.295913663	0
ACIAD0009	adeT	10910	11920	1	CDS	P	RND type efflux pump involved in aminoglycoside resistance	Dispensable	Dispensable	52	178.1792096	2.830803135	0.016671028	0
ACIAD0010	ACIAD0010	12039	12374	1	CDS	C	iron-sulfur cluster insertion protein ErpA	Essential	Uncertain	1	41.68239399	-3.415763372	0.08361688	0.15936642
ACIAD0011	anmK	12436	13566	-1	CDS	O	anhydro-N-acetylmuramic acid kinase	Dispensable	Dispensable	33	169.7717999	0.839546347	0.616827379	0
ACIAD0013	tyrS	13646	14860	1	CDS	J	tyrosyl-tRNA synthetase	Essential	Essential	0	210.2899284	-6.449072522	4.03E-05	0.000246725
ACIAD0014	ACIAD0014	15431	15685	1	CDS	-	hypothetical protein	Dispensable	Dispensable	5	47.0517978	0.987212119	NA	0
ACIAD0015	ACIAD0015	15927	17882	1	CDS	F	5'-nucleotidase	Dispensable	Dispensable	116	342.9208721	2.496989306	0.01430538	0
ACIADrRNA16S_1	ACIADrRNA16S_1	18416	19945	1	rRNA	-	16S	Uncertain	Dispensable	45	249.0558736	-0.173250357	0.93707125	0.004323656
ACIADtRNAIle_1	ACIADtRNAIle_1	20007	20083	1	tRNA	-	tRNA-Ile	Uncertain	Dispensable	1	15.88109463	-0.058951159	0.989593544	0.003369293
ACIADtRNAAla_2	ACIADtRNAAla_2	20120	20195	1	tRNA	-	tRNA-Ala	Uncertain	Dispensable	4	10.95308274	0.511586197	NA	0
ACIADrRNA23S_2	ACIADrRNA23S_2	20539	23437	1	rRNA	-	23S	Uncertain	Dispensable	47	439.0243486	-1.323479137	0.138536947	0.051178275
ACIADrRNA5S_3	ACIADrRNA5S_3	23623	23738	1	rRNA	-	5S	Uncertain	Dispensable	3	28.99401487	-1.898891446	NA	0.159822989
ACIAD0017	ACIAD0017	23916	24530	1	CDS	O	glutathione S-transferase	Dispensable	Dispensable	18	94.19326698	0.932039458	0.672321511	0
ACIAD0018	ACIAD0018	24584	24895	1	CDS	S	hypothetical protein	Dispensable	Dispensable	6	52.87392986	1.192174947	0.617876058	0
ACIAD0019	ACIAD0019	25116	25658	-1	CDS	S	flavoprotein	Dispensable	Dispensable	9	99.30906696	0.639715653	0.794280281	0
ACIAD0020	fkpB	25757	26239	-1	CDS	O	FKBP-type peptidylprolyl isomerase	Dispensable	Uncertain	1	60.83888763	-3.468626216	0.05323064	0.14445898
ACIAD0021	lspA	26232	26771	-1	CDS	M, U	lipoprotein signal peptidase	Essential	Essential	0	104.9808333	-5.249609336	0.005184813	0.003402853
ACIAD0022	ileS	26764	29601	-1	CDS	J	isoleucyl-tRNA synthetase	Essential	Essential	4	409.0720314	-5.069778679	4.30E-08	0.005037282
ACIAD0023	ribF	29666	30667	-1	CDS	H	bifunctional riboflavin kinase/FMN adenylyltransferase	Essential	Essential	2	160.3397964	-4.834740628	0.0010775	0.008400561
ACIAD0024	ACIAD0024	30876	32000	1	CDS	P	malic acid transport protein	Dispensable	Dispensable	75	177.7206506	3.625250624	0.000706874	0
ACIAD0025	ACIAD0025	32045	32845	1	CDS	F	alpha/beta hydrolase	Dispensable	Dispensable	44	131.0506579	2.569383401	0.049861167	0
ACIAD0026	ACIAD0026	32918	33535	-1	CDS	K	TetR/AcrR family transcriptional regulator	Dispensable	Dispensable	5	90.68093336	-2.506824887	0.148168611	0.418738856
ACIAD0027	ACIAD0027	33988	35097	1	CDS	F	hypothetical protein	Dispensable	Dispensable	33	166.2927753	1.862048285	0.165017958	0
ACIAD0028	ACIAD0028	35094	35831	1	CDS	F	amidohydrolase	Dispensable	Dispensable	21	119.672825	0.736285622	0.70027423	0
ACIAD0029	ACIAD0029	35844	36224	1	CDS	F	hypothetical protein	Dispensable	Dispensable	14	58.59394879	0.52864436	0.83028374	0
ACIAD0030	ACIAD0030	36303	36869	1	CDS	F	flavin:NADH reductase (oxydoreductase)	Dispensable	Dispensable	12	101.3338248	0.160521769	0.956058562	0
ACIAD0031	ACIAD0031	36899	38263	1	CDS	F	purine permease	Dispensable	Dispensable	56	194.7754591	2.010727717	0.076834072	0
ACIAD0032	ACIAD0032	38279	39151	1	CDS	I	3-hydroxyisobutyrate dehydrogenase	Dispensable	Dispensable	31	114.5688754	1.10726589	0.486913396	0
ACIAD0034	ssuB	39182	39991	-1	CDS	P	alkanesulfonate ABC transporter ATP-binding protein	Dispensable	Dispensable	27	140.9398697	0.314231073	0.897443774	0
ACIAD0035	ssuC	39995	40795	-1	CDS	P	alkanesulfonate ABC transporter	Dispensable	Dispensable	34	124.3277905	1.947098684	0.203735573	0
ACIAD0036	ssuD	40792	41982	-1	CDS	C	alkanesulfonate monooxygenase	Dispensable	Dispensable	30	183.077291	0.99601321	0.52414166	0
ACIAD0037	ssuA	42005	43012	-1	CDS	P	alkanesulfonate ABC transporter periplasmic-binding protein	Dispensable	Dispensable	32	161.7897146	1.14734996	0.485275212	0
ACIAD0038	ssuA	43039	44061	-1	CDS	P	alkanesulfonate ABC transporter periplasmic-binding protein	Dispensable	Dispensable	29	158.6319071	1.385029714	0.354601364	0
ACIAD0039	argA	44434	45789	-1	CDS	E	N-acetylglutamate synthase	Dispensable	Dispensable	60	227.6293794	2.04488707	0.096553616	0
ACIAD0040	ACIAD0040	45901	46203	-1	CDS	S	signal peptide	Dispensable	Dispensable	12	52.72218758	0.815665104	0.758760744	0
ACIAD0041	ACIAD0041	46379	46786	-1	CDS	S	signal peptide	Dispensable	Uncertain	2	73.47196401	-2.826826286	0.13812847	0.407824626
ACIAD0042	ACIAD0042	47056	47802	-1	CDS	I, Q	short chain dehydrogenase	Dispensable	Dispensable	26	129.2718631	0.395408834	0.849384531	0
ACIAD0043	ACIAD0043	47833	48540	-1	CDS	S	phosphoglycolate phosphatase 2 (PGP 2)	Dispensable	Dispensable	11	107.4863429	0.161077035	0.956058562	0
ACIAD0044	ubiG	48537	49253	-1	CDS	H	3-demethylubiquinone-9 3-methyltransferase	Essential	Essential	0	121.9552183	-5.563599936	0.001540102	0.00171353
ACIAD0045	dsbA	49432	50052	1	CDS	O	thiol:disulfide interchange protein, periplasmic, alkali-inducible	Dispensable	Dispensable	30	120.4589492	0.521650117	0.836662623	0
ACIAD0046	ACIAD0046	50137	50811	-1	CDS	K	transcriptional regulator	Dispensable	Dispensable	25	111.7942255	1.201291828	0.527653638	0
ACIAD0047	ACIAD0047	50905	51540	-1	CDS	K	hypothetical protein	Dispensable	Dispensable	19	99.13874293	0.437381147	0.839183309	0
ACIAD0048	ACIAD0048	51732	52754	1	CDS	C	oxidoreductase	Dispensable	Dispensable	56	179.7018954	2.557788692	0.030592855	0
ACIAD0049	ACIAD0049	52789	53940	1	CDS	I	linoleoyl-CoA desaturase	Dispensable	Dispensable	47	175.7139806	2.146886867	0.119524697	0
ACIAD0050	rph	54008	54763	1	CDS	J	ribonuclease PH	Essential	Dispensable	22	118.0737917	1.75547014	0.221318532	0
ACIAD0051	ACIAD0051	54987	55442	1	CDS	-	hypothetical protein	Dispensable	Dispensable	12	77.31589425	1.073435595	0.644232838	0
ACIAD0052	ACIAD0052	55435	55983	1	CDS	S	hypothetical protein	Dispensable	Dispensable	27	86.57079977	1.122877399	0.62237207	0
ACIAD0053	ACIAD0053	55985	56617	1	CDS	S	zinc protease	Dispensable	Dispensable	16	79.17391492	-0.167123435	0.947423039	0.004266266
ACIAD0054	ACIAD0054	56618	57070	1	CDS	-	hypothetical protein	Dispensable	Dispensable	5	67.53111145	-1.665571115	0.403843761	0.102421749
ACIAD0055	ACIAD0055	57346	57474	1	CDS	-	hypothetical protein	Uncertain	Dispensable	1	16.64626852	-1.092797957	0.722543329	0.031517709
ACIAD0056	ACIAD0056	57531	57689	1	CDS	-	hypothetical protein	Uncertain	Dispensable	2	26.52253195	-2.268267104	0.36237798	0.299332162
ACIAD0057	ACIAD0057	57779	58168	1	CDS	L	hypothetical protein	Uncertain	Dispensable	12	53.72222846	-0.149281674	0.956867614	0.004103427
ACIAD0058	ACIAD0058	58242	58427	1	CDS	L	hypothetical protein	Uncertain	Dispensable	13	34.60179124	3.666460723	0.0559033	0
ACIAD0059	ACIAD0059	58409	58615	1	CDS	L	hypothetical protein	Uncertain	Dispensable	18	34.30841864	1.807612177	NA	0
ACIAD0060	ACIAD0060	58923	59048	1	CDS	-	hypothetical protein	Uncertain	Dispensable	3	20.23413132	0.547672246	0.88182108	0
ACIAD0061	ACIAD0061	59058	59261	1	CDS	-	hypothetical protein	Dispensable	Dispensable	4	41.09419635	-0.178516596	0.958850445	0.004373599
ACIAD0062	nadC	59258	60127	-1	CDS	H	nicotinate-nucleotide pyrophosphorylase (quinolinate phosphoribosyltransferase)	Essential	Dispensable	13	135.804407	0.110204884	0.964000899	0
ACIAD0063	ampD	60290	60880	1	CDS	V	N-acetyl-anhydromuranmyl-L-alanine amidase	Dispensable	Dispensable	4	71.96049124	-0.008891714	0.997958228	0.003020447
ACIAD0064	ACIAD0064	60933	62480	1	CDS	S	MviN family virulence factor	Essential	Essential	1	230.7778692	-5.914707632	1.42E-05	0.00079487
ACIAD0065	fklB	62660	63358	-1	CDS	O	FKBP-type peptidylprolyl isomerase	Uncertain	Dispensable	24	104.355922	1.820211408	0.23971417	0
ACIAD0066	fkpA	63404	64111	-1	CDS	O	FKBP-type peptidylprolyl isomerase	Dispensable	Dispensable	28	111.3222866	1.502284278	0.383019125	0
ACIAD0068	ptk	64281	66491	-1	CDS	D	tyrosine-protein kinase, autophosphorylates	Dispensable	Uncertain	12	323.4054503	-3.966158242	1.15E-05	0.053732225
ACIAD0069	ptp	66506	66937	-1	CDS	T	low molecular weight protein-tyrosine-phosphatase	Dispensable	Uncertain	1	78.27360571	-3.707812266	0.051134035	0.090904389
ACIAD0070	wza	66934	68037	-1	CDS	M	polysaccharide exporter	Dispensable	Dispensable	13	175.7322002	-2.307331333	0.077688014	0.317580043
ACIAD0072	ugd	68507	69670	1	CDS	M	UDP-glucose 6-dehydrogenase	Essential	Dispensable	4	229.833902	-1.038470763	0.587971701	0.02808107
ACIAD0073	ACIAD0073	69689	70573	1	CDS	M	glycosyl transferase	Essential	Essential	1	163.5378347	-5.291079398	0.000746026	0.003108298
ACIAD0074	ACIAD0074	70563	71492	1	CDS	M	glycosyl transferase	Essential	Essential	0	156.9413115	-6.000067766	0.000244837	0.000659409
ACIAD0075	ACIAD0075	71489	72739	1	CDS	M	polysaccharide transporter	Essential	Essential	0	210.5059169	-6.429281786	5.09E-05	0.000257653
ACIAD0076	rmlB	72769	73839	1	CDS	M	dTDP-D-glucose-4,6-dehydratase	Dispensable	Uncertain	4	155.9550344	-3.940666338	0.006083467	0.056643008
ACIAD0078	rmlD	73858	74766	1	CDS	M	dTDP-4-dehydrorhamnose reductase (dTDP-4-keto-L-rhamnose reductase) (dTDP-6-deoxy-L-mannose dehydrogenase) (dTDP-L-rhamnose synthetase)	Dispensable	Uncertain	6	143.1661023	-3.298325068	0.024115065	0.196910377
ACIAD0079	rmlA	74767	75666	1	CDS	M	dTDP-glucose pyrophosphorylase (glucose-1-phosphate thymidylyltransferase)	Dispensable	Dispensable	4	136.7827984	-2.566928145	0.083380972	0.451080771
ACIAD0080	rmlC	75737	76300	1	CDS	M	dTDP-4-keto-6-deoxy-D-glucose-3,5-epimerase	Dispensable	Uncertain	3	87.42767616	-3.387397034	0.029617887	0.167867417
ACIAD0081	ACIAD0081	76314	77393	1	CDS	M	glycosyl transferase	Essential	Uncertain	3	180.3042303	-4.689692506	0.000559392	0.011506009
ACIAD0082	ACIAD0082	77383	78330	1	CDS	M	rhamnosyl transferase	Essential	Essential	1	137.549514	-5.224311948	0.0001583	0.003596031
ACIAD0083	ACIAD0083	78350	79315	1	CDS	-	polysaccharide polymerase	Uncertain	Essential	0	171.9759194	-6.115943521	0.000176719	0.000511671
ACIAD0084	ACIAD0084	79335	80354	1	CDS	M	mannosyl transferase	Dispensable	Essential	0	145.0029039	-5.983872989	0.000147043	0.000683204
ACIAD0085	ACIAD0085	80367	81164	1	CDS	M	glycosyl transferase	Uncertain	Uncertain	4	130.6794378	-3.149426309	0.042892301	0.253586309
ACIAD0086	epsM	81192	82610	-1	CDS	M	bifunctional mannose-6-phosphate isomerase/mannose-1-phosphate guanylyl transferase	Dispensable	Essential	2	238.6985456	-4.848901479	6.06E-05	0.008146087
ACIAD0087	ACIAD0087	82926	84218	1	CDS	M	UDP-glucose/GDP-mannose dehydrogenase	Dispensable	Dispensable	19	207.2989078	-1.987459997	0.118619968	0.187620131
ACIAD0088	ACIAD0088	84248	85279	1	CDS	M	NAD-dependent epimerase/dehydratase	Dispensable	Dispensable	16	176.1251823	-0.565273195	0.781430819	0.010144275
ACIAD0089	ACIAD0089	85279	86574	1	CDS	S	MviN family virulence factor	Dispensable	Uncertain	3	207.7816038	-4.415565966	0.000247104	0.020777721
ACIAD0090	ACIAD0090	86571	87671	1	CDS	M	glycosyl transferase	Dispensable	Essential	2	161.7972925	-4.875709144	0.000664705	0.007685104
ACIAD0091	ACIAD0091	87684	88775	1	CDS	M	glycosyl transferase	Dispensable	Essential	1	158.7383749	-5.368005909	0.000184958	0.002627573
ACIAD0092	ACIAD0092	88784	89920	1	CDS	M	glycosyl transferase	Dispensable	Dispensable	7	186.8659579	-1.302875478	0.393641092	0.049030697
ACIAD0093	ACIAD0093	89914	90528	1	CDS	M	UDP-galactose phosphate transferase (WeeH)	Dispensable	Dispensable	21	103.6587333	1.06145193	0.606409574	0
ACIAD0094	ACIAD0094	90509	91195	1	CDS	S	acetyltransferase (WeeI)	Dispensable	Dispensable	10	110.092703	1.558691979	0.360070529	0
ACIAD0095	per	91199	92374	1	CDS	E	perosamine synthetase	Dispensable	Dispensable	29	176.5441076	1.316077223	0.394783044	0
ACIAD0096	ACIAD0096	92376	94265	1	CDS	M	dTDP-glucose-4,6-dehydratase/UDP-glucose 4-epimerase	Dispensable	Dispensable	42	302.2233018	0.136062529	0.942809138	0
ACIAD0098	ACIAD0098	94679	96043	1	CDS	M	UDP-glucose lipid carrier transferase/glucose-1-phosphate transferase in colanic acid gene cluster (WcaJ)	Dispensable	Dispensable	18	222.0582661	-1.476500767	0.267869807	0.070127443
ACIAD0099	galU	96123	97010	1	CDS	M	UTP-glucose-1-phosphate uridylyltransferase	Dispensable	Uncertain	6	123.1118667	-2.873455773	0.029533521	0.383409631
ACIAD0100	ACIAD0100	97037	98308	1	CDS	M	UDP-glucose 6-dehydrogenase (Ugd) (Udg)	Dispensable	Dispensable	50	210.6491957	1.144319689	0.462583502	0
ACIAD0101	pgi	98305	99978	1	CDS	G	glucose-6-phosphate isomerase	Dispensable	Uncertain	12	310.2930436	-2.843754983	0.015314788	0.398901205
ACIAD0102	galE	99971	100990	1	CDS	M	UDP-glucose 4-epimerase	Dispensable	Dispensable	27	132.0702338	1.660263648	0.221912617	0
ACIAD0103	ACIAD0103	101027	102733	1	CDS	M	hypothetical protein	Dispensable	Dispensable	38	312.5531269	2.309135916	0.030311241	0
ACIAD0104	manB	102792	104165	-1	CDS	G	bifunctional phosphomannomutase/phosphoglucomutase	Dispensable	Uncertain	5	226.7703624	-2.669245351	0.0268388	0.493048793
ACIAD0105	ACIAD0105	104308	105207	-1	CDS	K	LysR family transcriptional regulator	Dispensable	Dispensable	19	134.7169606	1.956367309	0.161153269	0
ACIAD0106	lldP	105761	107416	1	CDS	C	L-lactate permease	Dispensable	Dispensable	52	293.6204344	2.158864468	0.056511682	0
ACIAD0107	lldR	107440	108192	1	CDS	K	DNA-binding transcriptional repressor LldR	Dispensable	Dispensable	5	121.5957926	-1.484593567	0.349494726	0.071292202
ACIAD0108	lldD	108189	109343	1	CDS	C	L-lactate dehydrogenase	Dispensable	Dispensable	43	197.5539435	2.211806028	0.097487706	0
ACIAD0109	dld	109347	111065	1	CDS	C	D-lactate dehydrogenase	Dispensable	Dispensable	75	240.874609	1.853578612	0.081973559	0
ACIAD0110	ACIAD0110	111193	112650	1	CDS	-	signal peptide	Dispensable	Dispensable	51	245.8145084	0.910767174	0.528603319	0
ACIAD0111	ACIAD0111	112714	112977	-1	CDS	S	hypothetical protein	Dispensable	Dispensable	15	43.19877548	1.000430731	0.728119412	0
ACIAD0112	tyrB	113131	114345	-1	CDS	E	aromatic amino acid aminotransferase	Dispensable	Dispensable	52	195.8723951	1.71128992	0.221221692	0
ACIAD0114	lrp	115051	115521	-1	CDS	K	branched chain amino acid ABC transporter	Dispensable	Dispensable	25	77.60477659	2.450929927	0.180727084	0
ACIAD0115	dadA	115660	116919	1	CDS	E	D-amino acid dehydrogenase small subunit	Dispensable	Dispensable	22	219.8337084	1.018000251	0.438339105	0
ACIAD0116	dadX	116951	118048	1	CDS	M	alanine racemase	Dispensable	Dispensable	16	182.3497018	-0.580155171	0.776788903	0.010476874
ACIAD0117	ACIAD0117	118060	118419	1	CDS	J	hypothetical protein	Dispensable	Dispensable	12	54.64305026	1.149523601	0.62960342	0
ACIAD0118	cycA	118673	120052	1	CDS	E	amino acid APC transporter	Dispensable	Dispensable	55	215.6302716	1.725328499	0.188740025	0
ACIAD0119	ACIAD0119	120579	121100	1	CDS	S	major fimbrial subunit protein precursor	Uncertain	Dispensable	23	88.68658153	2.380713757	0.182985419	0
ACIAD0120	ACIAD0120	121215	121931	1	CDS	O	pili assembly chaperone, required for type 1 fimbriae	Dispensable	Dispensable	23	117.4829898	1.64344965	0.329965006	0
ACIAD0121	ACIAD0121	121944	124553	1	CDS	M	outer membrane usher protein ( fimbrial usher protein)	Dispensable	Dispensable	108	449.1587336	1.929286419	0.03693384	0
ACIAD0122	ACIAD0122	124554	125978	1	CDS	-	fimbrial subunit, outer membrane protein	Dispensable	Dispensable	62	261.7995675	1.447981469	0.30803187	0
ACIAD0123	ACIAD0123	125975	126712	1	CDS	O	pili assembly chaperone	Dispensable	Dispensable	16	156.6596175	0.490621396	0.82841767	0
ACIAD0124	ACIAD0124	126867	127841	1	CDS	K	transcriptional regulator	Dispensable	Dispensable	38	154.2951477	0.609286914	0.753131148	0
ACIAD0125	ACIAD0125	128001	128885	-1	CDS	S	hypothetical protein	Dispensable	Dispensable	37	138.6621658	1.125526291	0.488235875	0
ACIAD0126	garD	128937	130484	-1	CDS	G	D-galactarate dehydrogenase	Dispensable	Dispensable	65	231.641869	1.479936402	0.208465422	0
ACIAD0127	gudP	130553	131836	-1	CDS	G	major facilitator superfamily D-glucarate/D-galactarate permease	Dispensable	Dispensable	52	232.961798	1.229069163	0.396427514	0
ACIAD0128	gudD	132209	133543	1	CDS	H	D-glucarate dehydratase	Dispensable	Dispensable	49	225.2918189	2.706098917	0.007915708	0
ACIAD0130	kdgD	134254	135165	1	CDS	E, M	5-dehydro-4-deoxyglucarate dehydratase	Dispensable	Dispensable	35	132.0873017	1.618303205	0.257323532	0
ACIAD0131	ACIAD0131	135198	136778	1	CDS	C	2-ketoglutarate semialdehyde dehydrogenase	Dispensable	Dispensable	42	226.9103308	2.409117003	0.030311241	0
ACIAD0132	ACIAD0132	136994	137707	1	CDS	K	GntR family transcriptional regulator	Dispensable	Uncertain	2	94.28209087	-4.186620915	0.003383285	0.033849177
ACIAD0133	ACIAD0133	137774	138742	-1	CDS	C	2-hydroxyacid dehydrogenase	Dispensable	Dispensable	32	156.5490205	2.318238963	0.093007534	0
ACIAD0136	ACIAD0136	140409	141734	1	CDS	F	xanthine/uracil permease	Dispensable	Dispensable	69	211.1203963	1.64847329	0.180727084	0
ACIAD0137	ACIAD0137	141745	143175	1	CDS	F	cytosine deaminase	Dispensable	Dispensable	54	246.8241048	0.711158537	0.633009009	0
ACIAD0138	ACIAD0138	143172	143894	1	CDS	S	hypothetical protein	Dispensable	Dispensable	38	143.8474303	3.179223045	0.021495351	0
ACIAD0139	ACIAD0139	143959	145248	1	CDS	M	hypothetical protein	Dispensable	Dispensable	86	253.8213946	2.018235231	0.114257596	0
ACIADtRNAGly_3	ACIADtRNAGly_3	145346	145421	-1	tRNA	-	tRNA-Gly	Uncertain	Dispensable	1	9.634569752	-1.471937659	0.639626423	0.069478477
ACIADtRNAGly_4	ACIADtRNAGly_4	145463	145538	-1	tRNA	-	tRNA-Gly	Uncertain	Dispensable	0	7.515357966	-1.985533682	0.485804454	0.186977874
ACIAD0141	ACIAD0141	145622	145750	1	CDS	-	hypothetical protein	Uncertain	Dispensable	7	32.45394318	1.51183634	NA	0
ACIAD0142	ACIAD0142	145763	146071	1	CDS	K	activator of morphogenic pathway (BolA), important in general stress response	Dispensable	Dispensable	9	45.63965292	1.128861412	0.627878332	0
ACIAD0143	ACIAD0143	146083	146475	1	CDS	-	hypothetical protein	Dispensable	Dispensable	18	61.30379757	1.115309771	0.62237207	0
ACIAD0144	ACIAD0144	146557	147396	1	CDS	D	ParA family ATPase	Dispensable	Dispensable	33	141.3611795	0.881955911	0.654990363	0
ACIAD0145	ACIAD0145	147389	147796	1	CDS	-	hypothetical protein	Dispensable	Dispensable	21	66.2052201	0.914031461	0.700531272	0
ACIAD0147	ACIAD0147	148006	148596	1	CDS	E	hypothetical protein	Dispensable	Dispensable	44	131.552061	2.847111927	0.117808071	0
ACIAD0148	ACIAD0148	148593	149279	-1	CDS	S	integral membrane protein (DedA)	Dispensable	Dispensable	25	105.259574	3.65580204	0.008765914	0
ACIAD0149	ACIAD0149	149443	149865	1	CDS	S	hypothetical protein	Dispensable	Dispensable	8	89.22310484	-1.225675283	0.635204236	0.041721117
ACIAD0150	ACIAD0150	149978	150346	1	CDS	S	hypothetical protein	Dispensable	Dispensable	10	46.62575274	1.089617092	NA	0
ACIAD0151	guaA	150400	152052	1	CDS	F	GMP synthase	Essential	Essential	1	269.8351194	-5.278422861	3.30E-05	0.003195394
ACIAD0152	ACIAD0152	152162	154642	-1	CDS	-	hypothetical protein	Dispensable	Dispensable	60	420.7052901	-0.607919753	0.664587969	0.011126482
ACIAD0154	ACIAD0154	154811	155338	1	CDS	K	transcriptional regulator	Dispensable	Dispensable	6	73.07275705	-1.455563649	0.445558831	0.067195261
ACIAD0155	ACIAD0155	155372	155689	1	CDS	-	hypothetical protein	Dispensable	Dispensable	11	46.13685589	1.890779161	NA	0
ACIAD0156	ACIAD0156	155705	155944	1	CDS	S	hypothetical protein	Dispensable	Dispensable	6	30.69769918	1.103917699	0.644243309	0
ACIAD0157	ACIAD0157	156095	157042	1	CDS	O	pirin	Dispensable	Dispensable	26	140.1101863	1.631027574	0.188740025	0
ACIAD0158	ACIAD0158	157039	157437	1	CDS	O	hypothetical protein	Dispensable	Dispensable	11	63.38729606	0.82369213	0.735071305	0
ACIAD0159	ACIAD0159	157503	158186	1	CDS	O	glutathione S-transferase	Dispensable	Dispensable	21	124.75794	1.088865773	0.623997736	0
ACIAD0160	ACIAD0160	158189	159055	-1	CDS	K	AraC family transcriptional regulator	Dispensable	Dispensable	23	134.0254331	0.674491422	0.746951409	0
ACIAD0161	ACIAD0161	159232	160149	1	CDS	S	hypothetical protein	Dispensable	Dispensable	43	139.8181614	2.312684467	0.112806631	0
ACIAD0162	ACIAD0162	160225	161481	1	CDS	S	hypothetical protein	Dispensable	Dispensable	28	206.7756409	0.971067063	0.546654774	0
ACIAD0163	ACIAD0163	161540	162142	-1	CDS	S	hypothetical protein	Uncertain	Essential	0	87.09486379	-5.144956801	0.00414304	0.004275771
ACIAD0164	argS	162258	164048	-1	CDS	J	arginyl-tRNA synthetase	Essential	Essential	1	296.0599917	-6.215489569	7.48E-06	0.000411472
ACIAD0165	ACIAD0165	164201	164791	-1	CDS	-	hypothetical protein	Dispensable	Dispensable	30	87.37494668	2.548405688	0.078969083	0
ACIAD0166	sfcA	165044	166744	1	CDS	C	malate dehydrogenase	Dispensable	Dispensable	7	241.381012	-2.302644602	0.02784843	0.315359424
ACIAD0167	ACIAD0167	166880	170200	1	CDS	S	VGR-like protein	Dispensable	Dispensable	78	496.8244847	1.70139386	0.030570554	0
ACIAD0168	ACIAD0168	170197	172380	1	CDS	-	hypothetical protein	Dispensable	Dispensable	54	358.5635888	0.306880525	0.854636446	0
ACIAD0169	ACIAD0169	172382	173107	1	CDS	-	hypothetical protein	Dispensable	Essential	1	119.30278	-4.940122771	0.001205732	0.006680593
ACIAD0171	ACIAD0171	173337	173546	1	CDS	-	hypothetical protein	Dispensable	Dispensable	2	42.34985046	-1.648993157	0.547524861	0.099131422
ACIAD0172	ACIAD0172	173609	174532	-1	CDS	P	dyp-type peroxidase	Dispensable	Dispensable	16	139.1209611	-0.259359219	0.897443774	0.005216433
ACIAD0173	rhtB	174698	175324	1	CDS	E	homoserine/homoserine lactone efflux protein	Essential	Dispensable	13	102.5710378	-0.57131696	0.802900854	0.010278068
ACIAD0174	znuB	175327	176142	-1	CDS	P	zinc ABC transporter	Dispensable	Dispensable	16	111.5843437	0.370075762	0.864781576	0
ACIAD0175	znuC	176145	176924	-1	CDS	P	high affinity Zn ABC transporter ATP-binding protein	Dispensable	Dispensable	18	119.2687148	-0.11180281	0.962261163	0.003781247
ACIAD0176	zur	176915	177403	-1	CDS	K	Zn transport system transcriptional repressor	Dispensable	Dispensable	16	76.29408701	-0.086634588	0.978838095	0.003579164
ACIAD0177	znuA	177514	178368	1	CDS	P	high affinity Zn ABC transporter periplasmic substrate-binding protein	Dispensable	Dispensable	20	132.7265188	0.326356647	0.874904681	0
ACIAD0178	atpI	178542	178940	1	CDS	C	ATP synthase protein I	Essential	Uncertain	0	59.35166529	-4.594760083	0.01766968	0.014127874
ACIAD0180	atpB	179044	179919	1	CDS	C	ATP synthase F0F1 subunit A	Essential	Uncertain	2	128.7382689	-4.634699695	0.000556416	0.012959793
ACIAD0182	atpE	180004	180249	1	CDS	C	membrane-bound ATP synthase, F0 sector, subunit c	Essential	Uncertain	0	44.51720912	-4.031402202	NA	0.046912595
ACIAD0183	atpF	180289	180759	1	CDS	C	ATP synthase F0F1 subunit B	Essential	Essential	0	75.32303624	-4.870583328	0.010774935	0.0077712
ACIAD0184	atpH	180771	181307	1	CDS	C	ATP synthase F0F1 subunit delta	Essential	Essential	0	89.82764612	-5.195214739	0.003486242	0.003831772
ACIAD0185	atpA	181338	182897	1	CDS	C	ATP synthase F0F1 subunit alpha	Essential	Essential	2	229.2929188	-5.094561134	2.62E-05	0.004772405
ACIAD0186	atpG	182975	183844	1	CDS	C	ATP synthase F0F1 subunit gamma	Essential	Essential	0	119.5660771	-5.722758827	0.000344975	0.001209787
ACIAD0187	atpD	183875	185269	1	CDS	C	ATP synthase F0F1 subunit beta	Essential	Essential	0	249.993921	-6.635548987	2.93E-05	0.000164007
ACIAD0188	atpC	185297	185716	1	CDS	C	ATP synthase F0F1 subunit epsilon	Essential	Uncertain	1	54.85062142	-3.819006469	0.036126408	0.072682369
ACIAD0189	ACIAD0189	185860	186339	1	CDS	S	hypothetical protein	Dispensable	Dispensable	12	77.52213961	-0.558071294	0.833437559	0.009987093
ACIAD0190	ACIAD0190	186460	186768	1	CDS	-	hypothetical protein	Dispensable	Uncertain	1	55.65631288	-3.723198513	0.062286802	0.08815741
ACIAD0191	ACIAD0191	186781	187665	1	CDS	G	hypothetical protein	Dispensable	Dispensable	13	140.7745492	-0.089288078	0.968831905	0.003599952
ACIAD0192	ACIAD0192	187684	188271	-1	CDS	-	hypothetical protein	Dispensable	Dispensable	16	97.56366702	0.94209372	0.69226121	0
ACIAD0193	ACIAD0193	188463	189008	-1	CDS	O	glutathione peroxidase	Dispensable	Dispensable	6	91.01560653	-0.672168835	0.789950617	0.012786331
ACIAD0194	ACIAD0194	189144	189923	-1	CDS	K	AraC family transcriptional regulator	Dispensable	Dispensable	17	118.1480981	0.392567569	0.849734317	0
ACIAD0195	ACIAD0195	189942	191147	-1	CDS	G	MFS family transporter	Dispensable	Dispensable	51	207.3827598	1.279340441	0.340402668	0
ACIAD0196	ACIAD0196	191273	191977	1	CDS	K	TetR/AcrR family transcriptional regulator	Dispensable	Dispensable	30	124.3875231	2.552453886	0.091561349	0
ACIAD0197	ACIAD0197	192055	192966	1	CDS	S	hypothetical protein	Dispensable	Dispensable	34	172.1362032	2.294541921	0.129277136	0
ACIAD0198	ACIAD0198	193384	194565	1	CDS	S	surface lipoprotein	Dispensable	Dispensable	52	172.3098116	1.478805018	0.305346537	0
ACIAD0199	ACIAD0199	194599	195249	1	CDS	P	nitrite reductase/ring-hydroxylating dioxygenase ferredoxin subunit	Dispensable	Dispensable	22	106.423949	2.501859024	0.068884508	0
ACIAD0200	ACIAD0200	195242	196132	1	CDS	P	ferredoxin subunit of nitrite reductase and ring-hydroxylating dioxygenase	Dispensable	Dispensable	35	146.2878671	1.17112022	0.507624455	0
ACIAD0201	ACIAD0201	196129	196749	1	CDS	O	glutathione S-transferase	Dispensable	Dispensable	24	91.1310328	1.013609009	0.58443835	0
ACIAD0202	ACIAD0202	196911	197858	1	CDS	K	LysR family transcriptional regulator	Dispensable	Dispensable	48	153.6583228	2.358639112	0.106570859	0
ACIAD0203	ACIAD0203	198110	199393	1	CDS	M	hypothetical protein	Dispensable	Dispensable	55	209.6058394	1.21459584	0.363084738	0
ACIAD0204	ACIAD0204	199469	200023	1	CDS	F, J	cytidine and deoxycytidylate deaminase zinc-binding protein	Dispensable	Dispensable	10	64.65920457	-0.53177346	0.791719826	0.009433347
ACIAD0205	ACIAD0205	200065	201624	1	CDS	S	sugar ABC transporter ATP-binding protein	Dispensable	Dispensable	39	261.5626136	2.006222549	0.121377593	0
ACIAD0206	ACIAD0206	201649	202770	1	CDS	S	ABC transporter	Dispensable	Dispensable	23	178.6644993	-0.478527953	0.808933313	0.008403625
ACIAD0207	ACIAD0207	202783	203700	1	CDS	S	ABC transporter	Uncertain	Dispensable	32	139.9875526	1.43466641	0.328104814	0
ACIAD0208	ACIAD0208	204236	204814	-1	CDS	J	Sua5/YciO/YrdC/YwlC family protein	Essential	Essential	0	93.11636352	-5.247130205	0.003013403	0.003421318
ACIAD0209	ACIAD0209	204848	205999	-1	CDS	L	Rossmann-fold nucleotide-binding protein	Dispensable	Dispensable	54	191.3224691	2.404604388	0.043724623	0
ACIAD0210	ACIAD0210	206017	207180	-1	CDS	S	hypothetical protein	Dispensable	Dispensable	60	199.9466191	2.306647344	0.072025378	0
ACIAD0211	def	207295	207819	1	CDS	J	peptide deformylase	Essential	Essential	0	100.6609508	-5.227227213	0.004942149	0.003573223
ACIAD0212	ACIAD0212	207853	208335	1	CDS	-	hypothetical protein	Dispensable	Dispensable	17	88.7040953	0.618369793	0.802985562	0
ACIAD0214	ACIAD0214	208438	210426	1	CDS	P	outer membrane copper receptor (OprC)	Dispensable	Dispensable	80	344.2033537	3.384461334	0.000215833	0
ACIAD0215	ACIAD0215	210474	210797	1	CDS	-	hypothetical protein	Dispensable	Dispensable	12	51.75583442	0.427804817	0.883268653	0
ACIAD0216	ACIAD0216	210837	212042	-1	CDS	-	hypothetical protein	Dispensable	Dispensable	44	218.3770546	3.294130342	0.00428073	0
ACIAD0217	ACIAD0217	212128	212721	1	CDS	K	transcription regulator protein	Uncertain	Dispensable	36	105.0591211	2.77269492	0.075655312	0
ACIADrRNA16S_4	ACIADrRNA16S_4	213201	214730	1	rRNA	-	16S	Uncertain	Dispensable	41	214.7021894	0.224811825	0.896116286	0
ACIADtRNAIle_5	ACIADtRNAIle_5	214792	214868	1	tRNA	-	tRNA-Ile	Uncertain	Dispensable	1	9.355082419	-0.15626848	NA	0.004166444
ACIADtRNAAla_6	ACIADtRNAAla_6	214905	214980	1	tRNA	-	tRNA-Ala	Uncertain	Dispensable	4	11.29864082	0.24234266	NA	0
ACIADrRNA23S_5	ACIADrRNA23S_5	215324	218222	1	rRNA	-	23S	Uncertain	Dispensable	46	451.5826817	-1.373916319	0.12695294	0.056816708
ACIADrRNA5S_6	ACIADrRNA5S_6	218408	218523	1	rRNA	-	5S	Uncertain	Dispensable	1	14.66109594	-1.991675479	0.468133182	0.189031539
ACIAD0219	ACIAD0219	218687	219331	1	CDS	-	hypothetical protein	Uncertain	Dispensable	6	96.25387086	0.432897327	0.851280041	0
ACIAD0220	ACIAD0220	219537	221939	1	CDS	C	hypothetical protein	Dispensable	Dispensable	40	402.3114663	0.551011525	0.721302779	0
ACIAD0221	ACIAD0221	222331	222849	1	CDS	S	hypothetical protein	Dispensable	Dispensable	11	89.98567322	2.752963704	0.114803399	0
ACIAD0222	ACIAD0222	222850	223203	-1	CDS	J	hypothetical protein	Dispensable	Dispensable	1	54.68847479	-2.453876758	0.215224036	0.390805376
ACIAD0223	shiA	223204	224541	-1	CDS	G	shikimate transporter	Dispensable	Dispensable	17	218.058262	2.466256518	0.046690984	0
ACIAD0224	ACIAD0224	224542	224676	-1	CDS	-	hypothetical protein	Uncertain	Dispensable	9	31.8362812	2.574052684	NA	0
ACIAD0225	dinP	224762	225817	-1	CDS	L	DNA polymerase IV	Dispensable	Dispensable	26	159.2409916	0.815319757	0.648131655	0
ACIAD0226	ACIAD0226	225814	226608	-1	CDS	G	lysozyme	Dispensable	Dispensable	29	116.7632732	1.994645698	0.164432147	0
ACIAD0228	ACIAD0228	226650	228047	-1	CDS	P	MFS family transporter	Dispensable	Dispensable	37	247.1469478	0.876074186	0.59099147	0
ACIAD0229	ACIAD0229	228177	228794	-1	CDS	S	hypothetical protein	Dispensable	Dispensable	21	109.0649521	1.736904349	0.367631851	0
ACIAD0230	ACIAD0230	229124	230719	1	CDS	P	hypothetical protein	Dispensable	Dispensable	46	283.7740272	1.327171656	0.306134106	0
ACIAD0231	ACIAD0231	230775	231251	1	CDS	S	hypothetical protein	Dispensable	Dispensable	17	63.34640531	1.30255988	0.487736074	0
ACIAD0232	ACIAD0232	231300	231944	1	CDS	S	hypothetical protein	Dispensable	Dispensable	7	121.8009984	-2.349794102	0.196395647	0.338070053
ACIAD0233	ACIAD0233	232176	233495	1	CDS	G	MFS family transporter	Dispensable	Dispensable	31	204.842772	0.517627962	0.749853378	0
ACIAD0234	parC	233653	235869	1	CDS	L	DNA topoisomerase IV subunit A	Essential	Essential	3	401.9076396	-5.556529617	3.66E-06	0.001740226
ACIAD0235	fadD	236016	237695	1	CDS	I	acyl-CoA synthetase	Dispensable	Dispensable	38	254.3021559	0.230101301	0.908081263	0
ACIAD0236	ACIAD0236	237751	238161	-1	CDS	-	hypothetical protein	Dispensable	Dispensable	16	64.83165211	1.258195524	0.590266732	0
ACIAD0237	ACIAD0237	238242	238640	1	CDS	S	hypothetical protein	Dispensable	Dispensable	17	58.4635228	1.05671781	0.639626423	0
ACIAD0239	ppa	238767	239294	1	CDS	C	inorganic pyrophosphatase	Essential	Essential	0	111.6123218	-5.221112466	0.007394861	0.003621229
ACIAD0240	ACIAD0240	239385	240686	-1	CDS	M	hypothetical protein	Dispensable	Dispensable	36	221.5623148	0.007395146	0.997958228	0
ACIAD0241	ACIAD0241	241309	242133	1	CDS	S	hypothetical protein	Dispensable	Dispensable	55	132.9972932	2.154741948	0.157273617	0
ACIAD0242	ACIAD0242	242202	243689	-1	CDS	O	magnesium chelatase, competence related protein (ComM)	Dispensable	Dispensable	44	256.3587709	0.754965361	0.635828369	0
ACIAD0243	ACIAD0243	243759	244052	-1	CDS	-	hypothetical protein	Dispensable	Dispensable	8	45.85936378	-0.655832477	0.827840376	0.01234244
ACIAD0244	glnK	244264	244602	1	CDS	E	regulatory protein, P-II 2, for nitrogen assimilation by glutamine synthetase, regulates GlnL (NRII) and GlnE (ATase)	Dispensable	Uncertain	0	43.02642794	-4.249314819	0.028352033	0.029634675
ACIAD0245	amtB	244664	246064	1	CDS	P	ammonium transporter	Dispensable	Dispensable	57	222.7024375	1.854980245	0.097092016	0
ACIAD0246	nrdR	246187	246666	1	CDS	K	NrdR family transcriptional regulator	Dispensable	Uncertain	2	80.5736055	-3.830680961	0.029081842	0.070977591
ACIAD0247	ribD	246659	247747	1	CDS	H	bifunctional diaminohydroxyphosphoribosylaminopyrimidine deaminase/5-amino-6-(5-phosphoribosylamino)uracil reductase	Essential	Uncertain	5	170.4395152	-4.109175446	0.001690448	0.039857473
ACIAD0248	ACIAD0248	247744	249039	1	CDS	L	DNA modification methylase	Dispensable	Dispensable	22	177.5313961	-1.023361504	0.486161472	0.027191801
ACIAD0249	ribC	249084	249743	1	CDS	H	riboflavin synthase subunit alpha	Essential	Essential	1	128.8268275	-4.901569107	0.003760773	0.007264973
ACIAD0250	ACIAD0250	249791	250009	-1	CDS	-	hypothetical protein	Uncertain	Dispensable	7	37.29733544	2.376438264	0.269130005	0
ACIAD0251	ACIAD0251	250132	250764	-1	CDS	-	hypothetical protein	Dispensable	Dispensable	5	118.1095624	-2.542024462	0.107165694	0.437613578
ACIAD0252	holC	250800	251207	-1	CDS	L	DNA polymerase III chi	Dispensable	Dispensable	5	79.00034905	-2.390539258	0.241982523	0.358320748
ACIAD0253	pepA	251200	252648	-1	CDS	E	leucyl aminopeptidase	Dispensable	Dispensable	17	200.549987	1.073706231	0.437564292	0
ACIAD0254	ACIAD0254	252803	253903	1	CDS	S	hypothetical protein	Dispensable	Essential	2	179.2356277	-5.016138554	0.000415176	0.005661733
ACIAD0255	ACIAD0255	253903	254973	1	CDS	S	hypothetical protein	Essential	Uncertain	2	182.4598049	-4.424978171	0.000924681	0.020362384
ACIAD0256	gpmI	255095	256642	1	CDS	G	phosphoglyceromutase	Essential	Essential	2	244.6720336	-5.561473523	5.24E-06	0.001721515
ACIAD0257	ACIAD0257	256653	257834	1	CDS	M	periplasmic carboxyl-terminal protease	Dispensable	Essential	1	166.8411459	-5.006204042	0.00010509	0.005785562
ACIAD0258	pilR	257836	259251	-1	CDS	T	type 4 fimbriae expression regulatory protein	Dispensable	Dispensable	43	231.1604691	2.617897508	0.032343522	0
ACIAD0259	pilS	259269	260849	-1	CDS	T	sensor protein	Dispensable	Dispensable	67	265.9446057	1.755569991	0.169229886	0
ACIAD0260	gacA	260868	261503	-1	CDS	T	response regulator	Dispensable	Dispensable	26	105.419368	3.040464807	0.035590483	0
ACIAD0262	pbpG	261717	262775	1	CDS	M	D-alanyl-D-alanine endopeptidase, penicillin-binding protein 7 and penicillin-binding protein 8	Dispensable	Uncertain	8	182.507065	-2.965870005	0.034032996	0.336814729
ACIAD0263	thrC	262869	264008	-1	CDS	E	threonine synthase	Essential	Essential	1	168.329699	-5.450379795	0.000138156	0.002194745
ACIAD0264	hom	264069	265370	-1	CDS	E	homoserine dehydrogenase	Essential	Uncertain	3	196.4927273	-4.625238485	3.88E-05	0.013227577
ACIAD0265	dsbC	265546	266358	-1	CDS	O	thiol:disulfide interchange protein	Dispensable	Dispensable	59	160.787913	4.193182676	0.001647244	0
ACIAD0266	xerD	266488	267405	-1	CDS	L	site-specific tyrosine recombinase	Dispensable	Uncertain	6	163.6177134	-3.340926575	0.020700608	0.182570201
ACIAD0267	ACIAD0267	267558	267821	1	CDS	P	ferrous iron transport protein A	Dispensable	Dispensable	5	41.19913554	-1.506130254	0.567498413	0.07447938
ACIAD0268	ACIAD0268	267818	269671	1	CDS	P	ferrous iron transport protein B	Dispensable	Dispensable	38	314.5286932	0.234039929	0.896116286	0
ACIAD0269	ACIAD0269	269688	269939	1	CDS	-	hypothetical protein	Dispensable	Dispensable	2	41.55741483	-2.071446398	0.346661493	0.217279988
ACIAD0270	murD	270077	271444	1	CDS	M	UDP-N-acetylmuramoyl-L-alanyl-D-glutamate synthetase	Essential	Essential	0	168.2436437	-6.200782195	6.30E-05	0.000424937
ACIAD0271	ftsW	271466	272665	1	CDS	D	cell division protein, stabililzes FtsZ ring	Essential	Essential	0	174.375288	-6.205393265	8.66E-05	0.000420669
ACIAD0272	ACIAD0272	272760	273638	-1	CDS	J	glutamyl-tRNA synthetase	Dispensable	Dispensable	16	149.8172516	0.177435704	0.946046926	0
ACIAD0273	dksA	273643	274182	-1	CDS	T	DnaK suppressor protein	Dispensable	Essential	0	78.47176971	-4.979536078	0.007040655	0.006131443
ACIAD0274	icc	274385	275194	-1	CDS	S	cyclic 3',5'-adenosine monophosphate phosphodiesterase (regulator of lacZ)	Dispensable	Dispensable	13	130.2096541	-1.07696839	0.5630392	0.030476375
ACIAD0275	aspP	275197	275817	-1	CDS	F	adenosine diphosphate sugar pyrophosphatase	Dispensable	Dispensable	12	112.1201686	-0.701385417	0.789586452	0.013619831
ACIAD0276	thiC	275899	277794	-1	CDS	H	thiamine biosynthesis protein ThiC	Essential	Dispensable	61	341.5403792	1.957098802	0.040933512	0
ACIAD0278	tolC	278147	279514	1	CDS	U	channel-tunnel spanning the outer membrane and periplasm segregation of daughter chromosomes	Dispensable	Dispensable	40	192.7190291	1.294414906	0.348201792	0
ACIAD0279	phoU	279605	280330	1	CDS	P	transcriptional repressor for high affinity phosphate uptake	Dispensable	Essential	1	117.4800353	-4.910394464	0.001451354	0.007126876
ACIAD0282	ACIAD0282	280997	281269	-1	CDS	P	hypothetical protein	Dispensable	Uncertain	1	53.46113393	-3.556205855	0.104803596	0.122327743
ACIAD0283	argH	281279	282712	-1	CDS	E	argininosuccinate lyase	Essential	Dispensable	24	226.5195247	-0.488178567	0.794280281	0.008581613
ACIAD0284	algZ	282703	283854	1	CDS	T	alginate biosynthesis protein	Dispensable	Dispensable	70	187.4489165	2.768292381	0.01959301	0
ACIAD0285	algR	283912	284652	1	CDS	T	alginate biosynthesis regulatory protein	Dispensable	Dispensable	29	133.8842943	1.462825612	0.445595828	0
ACIAD0286	hemC	284746	285681	1	CDS	H	porphobilinogen deaminase	Uncertain	Essential	1	168.9503892	-5.442071413	0.000165397	0.002234962
ACIAD0287	hemD	285688	286458	1	CDS	H	uroporphyrinogen-III synthase	Essential	Essential	1	152.6584312	-5.153188455	0.001635664	0.00419969
ACIAD0288	ACIAD0288	286467	287297	1	CDS	-	hypothetical protein	Dispensable	Dispensable	24	142.707659	1.438301791	0.412005707	0
ACIAD0289	ACIAD0289	287313	288506	1	CDS	-	hypothetical protein	Dispensable	Dispensable	41	172.342338	0.371701751	0.816381701	0
ACIAD0290	ACIAD0290	288515	288955	1	CDS	S	thioesterase	Dispensable	Dispensable	27	93.53096226	3.510974021	0.045108093	0
ACIAD0291	ACIAD0291	289162	289488	1	CDS	S	DNA binding protein	Dispensable	Uncertain	1	53.76643592	-3.212383109	0.11563411	0.228381319
ACIAD0292	ACIAD0292	289651	290394	1	CDS	S	general secretion pathway protein	Dispensable	Dispensable	30	103.9639184	3.111880416	0.007000695	0
ACIAD0293	ACIAD0293	290394	291239	1	CDS	U	general secretion pathway protein	Dispensable	Dispensable	27	146.3091384	1.510069003	0.348936498	0
ACIAD0294	ACIAD0294	291280	293598	1	CDS	U	general secretion pathway protein	Dispensable	Dispensable	88	379.6606892	1.894212733	0.074287372	0
ACIAD0295	ACIAD0295	293665	294321	1	CDS	T	hypothetical protein	Dispensable	Dispensable	9	127.5399731	-1.275211474	0.511521383	0.046281363
ACIAD0296	gph	294355	295059	1	CDS	S	phosphoglycolate phosphatase	Dispensable	Dispensable	35	105.9952743	1.771895044	0.225452936	0
ACIAD0297	trpE	295163	296656	1	CDS	E	anthranilate synthase component I	Essential	Dispensable	40	266.2294423	0.306613355	0.875619787	0
ACIADtRNAThr_7	ACIADtRNAThr_7	296755	296830	1	tRNA	-	tRNA-Thr	Uncertain	Uncertain	0	22.99637801	-2.829409772	NA	0.406458729
ACIADtRNATyr_8	ACIADtRNATyr_8	296889	296972	1	tRNA	-	tRNA-Tyr	Uncertain	Dispensable	0	15.81256574	-2.551145357	NA	0.442536305
ACIADtRNAGly_9	ACIADtRNAGly_9	297010	297085	1	tRNA	-	tRNA-Gly	Uncertain	Dispensable	0	14.87915304	-2.604593784	NA	0.471579771
ACIADtRNAThr_10	ACIADtRNAThr_10	297099	297173	1	tRNA	-	tRNA-Thr	Uncertain	Dispensable	0	16.35084008	-2.607732784	NA	0.47329343
ACIAD0299	tufB	297344	298534	1	CDS	J	elongation factor Tu	Dispensable	Dispensable	37	182.9296271	1.037878084	0.47472359	0
ACIADtRNATrp_11	ACIADtRNATrp_11	298591	298666	1	tRNA	-	tRNA-Trp	Uncertain	Uncertain	0	23.95567446	-2.800012147	NA	0.422081856
ACIAD0300	secE	298742	299182	1	CDS	U	preprotein translocase subunit SecE	Essential	Essential	0	72.79075103	-4.808997712	0.012995282	0.008883517
ACIAD0301	nusG	299190	299723	1	CDS	K	transcription antitermination protein	Essential	Uncertain	1	82.13415255	-4.314638436	0.015314788	0.025785738
ACIAD0302	rplK	299837	300265	1	CDS	J	50S ribosomal protein L11	Essential	Uncertain	1	61.63917913	-3.959905936	0.029030749	0.054432809
ACIAD0304	rplA	300269	300964	1	CDS	J	50S ribosomal protein L1	Essential	Uncertain	1	95.95935496	-4.572807112	0.006247957	0.0148135
ACIAD0305	rplJ	301204	301740	1	CDS	J	50S ribosomal protein L10	Essential	Essential	0	84.55359227	-5.12905337	0.003926947	0.004426668
ACIAD0306	rplL	301783	302148	1	CDS	J	50S ribosomal protein L7/L12	Essential	Uncertain	0	50.38865489	-4.383438278	0.0268388	0.022258831
ACIAD0307	rpoB	302457	306545	1	CDS	K	DNA-directed RNA polymerase subunit beta	Essential	Essential	3	622.2823083	-6.292322818	4.80E-11	0.00034776
ACIAD0308	rpoC	306586	310827	1	CDS	K	DNA-directed RNA polymerase subunit beta'	Essential	Essential	1	666.2846271	-7.468793946	4.93E-10	2.64E-05
ACIAD0310	ACIAD0310	311074	311430	1	CDS	-	hypothetical protein	Dispensable	Dispensable	7	56.42082935	-0.608340369	0.811853866	0.011136623
ACIAD0311	ACIAD0311	311477	311962	-1	CDS	-	hypothetical protein	Dispensable	Dispensable	23	78.50761298	0.194213331	0.948401267	0
ACIAD0312	ACIAD0312	312017	312958	1	CDS	S	hypothetical protein	Dispensable	Dispensable	25	161.2793825	1.689168039	0.215769999	0
ACIAD0313	ACIAD0313	313078	314499	1	CDS	S	hypothetical protein	Dispensable	Dispensable	27	247.7188019	0.095582485	0.96614499	0
ACIAD0314	ACIAD0314	314778	315404	1	CDS	M	outer membrane protein W	Dispensable	Dispensable	10	111.0610037	0.068237205	0.983194252	0
ACIAD0315	ACIAD0315	315637	315987	1	CDS	S	signal peptide	Dispensable	Dispensable	18	69.2759882	1.284022306	0.583864133	0
ACIAD0316	htpG	316092	318014	1	CDS	O	heat shock protein 90	Dispensable	Dispensable	36	297.8392006	0.149617751	0.94341706	0
ACIAD0317	ACIAD0317	318096	318893	-1	CDS	-	hypothetical protein	Dispensable	Dispensable	19	137.5195261	0.039900121	0.989593544	0
ACIAD0318	ACIAD0318	319380	320090	1	CDS	M	aspartate racemase	Dispensable	Dispensable	13	103.7729491	0.062558068	0.982156527	0
ACIAD0319	ACIAD0319	320208	321506	1	CDS	C	proton/sodium-glutamate symport protein	Dispensable	Dispensable	31	215.1745454	0.270510818	0.896889676	0
ACIAD0320	ACIAD0320	321630	321938	1	CDS	L	IS1236 transposase protein 1	Uncertain	Dispensable	7	44.15779451	-0.920008135	0.710959769	0.021803234
ACIAD0321	ACIAD0321	321947	322804	1	CDS	L	IS1236 transposase protein 2	Uncertain	Dispensable	23	127.9462555	1.022132403	0.550309303	0
ACIAD0323	ACIAD0323	322807	323703	-1	CDS	K	LysR family transcriptional regulator	Dispensable	Dispensable	30	175.4464474	1.791049082	0.282888775	0
ACIAD0324	ACIAD0324	324126	325310	-1	CDS	-	hypothetical protein	Dispensable	Dispensable	21	209.5400493	-0.136519291	0.956867614	0.003990759
ACIAD0328	ACIAD0328	325551	325781	-1	CDS	-	hypothetical protein	Dispensable	Dispensable	5	30.66978501	3.068205099	0.072383046	0
ACIAD0330	ACIAD0330	326136	326363	1	CDS	-	hypothetical protein	Dispensable	Dispensable	3	37.88001984	-2.373389117	0.324612422	0.349730275
ACIAD0331	ACIAD0331	326784	327491	-1	CDS	Q	dithiol-disulfide isomerase involved in polyketide biosynthesis	Dispensable	Dispensable	11	133.7652034	-0.506256233	0.82841767	0.00892514
ACIAD0332	ACIAD0332	327653	328417	1	CDS	-	hypothetical protein	Dispensable	Dispensable	29	124.7170458	2.866302591	0.035306819	0
ACIAD0333	ACIAD0333	328667	329164	1	CDS	-	signal peptide	Dispensable	Dispensable	18	74.89190879	-0.036965768	0.989832193	0.003211395
ACIAD0334	fadA	329211	330383	-1	CDS	I	3-ketoacyl-CoA thiolase	Dispensable	Uncertain	3	169.4632164	-3.222940916	0.00528808	0.224331702
ACIAD0335	fadB	330397	332550	-1	CDS	I	multifunctional fatty acid oxidation complex subunit alpha	Dispensable	Essential	3	355.5938247	-5.461675819	3.08E-07	0.002141223
ACIAD0336	ACIAD0336	332991	333956	1	CDS	-	hypothetical protein	Dispensable	Dispensable	58	149.7467316	3.132024057	0.010412103	0
ACIAD0337	lpxO	334122	335036	1	CDS	O	beta-hydroxylase	Dispensable	Dispensable	37	148.5809206	1.003581494	0.550309303	0
ACIAD0339	ACIAD0339	335212	335769	1	CDS	-	hypothetical protein	Dispensable	Dispensable	24	88.65409466	1.382730636	0.468133182	0
ACIAD0340	uvrC	335860	337659	1	CDS	L	excinuclease ABC subunit C	Dispensable	Dispensable	65	293.490983	2.024778515	0.043029753	0
ACIAD0341	ACIAD0341	337747	338550	1	CDS	I	acyl-CoA thioesterase	Dispensable	Dispensable	14	105.0319016	-0.959574582	0.59613063	0.023730263
ACIAD0342	pgsA	338652	339245	1	CDS	I	CDP-diacylglycerol--glycerol-3-phosphate 3-phosphatidyl-transferase	Essential	Essential	0	96.55300889	-5.337377415	0.001993608	0.002809385
ACIAD0344	ada	339360	340220	1	CDS	F, L	AraC family transcriptional regulator	Dispensable	Dispensable	34	146.1278121	1.323898228	0.451767178	0
ACIAD0345	alkB	340217	340825	1	CDS	L	DNA repair system specific for alkylated DNA	Dispensable	Dispensable	10	78.78155451	0.296056605	0.896889676	0
ACIAD0347	ACIAD0347	340879	341667	-1	CDS	K	transcriptional regulator	Dispensable	Dispensable	25	125.0171597	2.94754004	0.026503418	0
ACIAD0349	ACIAD0349	342115	344214	1	CDS	S	fusaric acid resistance protein	Dispensable	Dispensable	59	336.0534184	1.134822597	0.327227462	0
ACIAD0350	ACIAD0350	344198	344410	1	CDS	-	hypothetical protein	Dispensable	Dispensable	7	24.93624743	0.700944943	0.808933313	0
ACIAD0351	ACIAD0351	344445	345461	1	CDS	V	fusaric acid resistance protein FusE	Dispensable	Dispensable	25	168.3141031	0.26221353	0.908081263	0
ACIAD0352	ACIAD0352	345524	345967	-1	CDS	L	Holliday junction resolvase-like protein	Dispensable	Dispensable	2	58.61614231	-2.209368496	0.239256915	0.272993145
ACIAD0353	ACIAD0353	345960	346514	-1	CDS	K	hypothetical protein	Dispensable	Dispensable	14	97.97937099	0.816058063	0.722543329	0
ACIAD0354	recN	346630	348291	-1	CDS	L	protein used in recombination and DNA repair	Dispensable	Dispensable	36	298.6474973	0.805152894	0.573805942	0
ACIAD0355	ACIAD0355	348407	349714	1	CDS	-	hypothetical protein	Dispensable	Dispensable	45	237.876198	2.206721074	0.081525521	0
ACIAD0356	ACIAD0356	349793	350119	1	CDS	S	hypothetical protein	Dispensable	Dispensable	9	49.67649802	1.428954253	0.518620037	0
ACIAD0357	ACIAD0357	350219	350965	1	CDS	J	tRNA/rRNA methyltransferase	Dispensable	Dispensable	8	130.9038533	-1.708396617	0.320391257	0.111372474
ACIAD0358	ACIAD0358	351006	351923	1	CDS	S	hypothetical protein	Dispensable	Dispensable	30	131.519451	0.5515883	0.765978639	0
ACIAD0359	coaE	351920	352507	-1	CDS	H	dephospho-CoA kinase	Essential	Essential	0	74.31750937	-5.040116455	0.003415629	0.005373607
ACIAD0360	pilD	352513	353373	-1	CDS	N, O, U	type 4 prepilin-like proteins leader peptide processing enzyme	Dispensable	Dispensable	38	158.0726041	3.109840215	0.017378761	0
ACIAD0361	pilC	353373	354599	-1	CDS	U	type 4 fimbrial assembly protein	Dispensable	Dispensable	40	210.3974631	0.874931506	0.59775024	0
ACIAD0362	pilB	354628	356367	-1	CDS	U	type 4 fimbrial biogenesis protein	Essential	Dispensable	56	278.1312005	1.488169134	0.205675741	0
ACIAD0363	tpiA	356605	357402	1	CDS	G	triosephosphate isomerase	Essential	Essential	1	148.5571773	-5.166861578	0.00107546	0.004076283
ACIAD0364	secG	357412	357741	1	CDS	U	preprotein translocase subunit SecG	Dispensable	Uncertain	1	56.2000396	-3.643736695	NA	0.103188024
ACIADtRNALeu_12	ACIADtRNALeu_12	357798	357882	1	tRNA	-	tRNA-Leu	Uncertain	Dispensable	1	9.77913243	-1.048238247	0.746951409	0.028670907
ACIADtRNAMet_13	ACIADtRNAMet_13	358378	358454	1	tRNA	-	tRNA-Met	Uncertain	Uncertain	0	20.41184863	-2.827865163	NA	0.407275196
ACIADtRNAMet_14	ACIADtRNAMet_14	358542	358618	1	tRNA	-	tRNA-Met	Uncertain	Uncertain	0	15.97820046	-2.67285207	0.345767717	0.49107429
ACIAD0367	ACIAD0367	358821	359345	1	CDS	S	hypothetical protein	Dispensable	Essential	0	75.91715844	-5.029480995	0.004219462	0.005499561
ACIAD0368	nusA	359381	360865	1	CDS	K	transcription elongation factor NusA	Essential	Essential	0	222.1571967	-6.600643546	1.15E-05	0.000177035
ACIAD0369	infB	360876	363575	1	CDS	J	translation initiation factor IF-2	Essential	Essential	3	421.7700485	-5.964854703	1.42E-07	0.000712244
ACIAD0370	rbfA	363575	363976	1	CDS	J	ribosome-binding factor A	Essential	Dispensable	2	58.67901	-1.765580634	0.415556238	0.124385057
ACIAD0371	phaG	364022	364438	-1	CDS	P	monovalent cation/H+ antiporter subunit G	Essential	Uncertain	1	62.65067653	-3.936447333	0.036462379	0.057138833
ACIAD0372	phaF	364448	364723	-1	CDS	P	pH adaptation potassium efflux system protein F	Essential	Uncertain	1	44.26316756	-3.407664244	0.106694356	0.161757412
ACIAD0373	phaE	364720	365247	-1	CDS	P	pH adaptation potassium efflux system E transmembrane protein	Essential	Uncertain	2	83.27597798	-2.843190599	0.101900322	0.399197657
ACIAD0374	phaD	365250	367058	-1	CDS	P	monovalent cation/H+ antiporter subunit D	Essential	Uncertain	7	316.3262117	-3.053132014	0.002173576	0.295533914
ACIAD0375	phaC	367058	367426	-1	CDS	P	monovalent cation/H+ antiporter subunit C	Essential	Uncertain	2	54.14153205	-3.254570068	0.099157681	0.212507187
ACIAD0376	phaAB	367423	370272	-1	CDS	C	monovalent cation/H+ antiporter subunit A	Essential	Essential	1	444.329894	-6.88481486	4.00E-08	9.50E-05
ACIAD0378	ACIAD0378	370600	371967	-1	CDS	S	ATP binding site	Dispensable	Dispensable	20	211.9944955	0.086087761	0.968148285	0
ACIAD0379	ACIAD0379	371980	373482	-1	CDS	L	DNA helicase	Dispensable	Dispensable	29	280.5660625	1.162385012	0.400470175	0
ACIAD0380	hisIE	373492	374265	-1	CDS	E	bifunctional phosphoribosyl-AMP cyclohydrolase/phosphoribosyl-ATP pyrophosphatase	Essential	Dispensable	21	118.3594479	1.659885412	0.305346537	0
ACIAD0381	ACIAD0381	374434	375744	-1	CDS	C, H	oxidoreductase; flavoprotein monooxygenase	Dispensable	Dispensable	31	225.2954812	1.532636594	0.261864263	0
ACIAD0382	ubiB	375764	377383	-1	CDS	H	2-octaprenylphenol hydroxylase of ubiquinone biosynthetic pathway	Dispensable	Dispensable	31	244.6207578	-0.600877986	0.700432287	0.01095805
ACIAD0383	ACIAD0383	377397	378062	-1	CDS	S	hypothetical protein	Essential	Dispensable	5	100.3430707	-0.955795401	0.648131655	0.023539245
ACIAD0384	ubiE	378075	379043	-1	CDS	H	S-adenosylmethionine: 2-DMK methyltransferase and 2-octaprenyl-6-methoxy-1,4-benzoquinone methylase	Essential	Essential	0	147.2787183	-5.943098111	0.000246729	0.000746982
ACIAD0385	ACIAD0385	379177	379890	-1	CDS	-	hypothetical protein	Dispensable	Dispensable	37	112.4891336	1.566838366	0.359710834	0
ACIAD0386	ACIAD0386	380381	380557	-1	CDS	-	hypothetical protein	Uncertain	Dispensable	8	20.27073096	0.455954965	0.890073052	0
ACIAD0387	ACIAD0387	380877	381461	1	CDS	-	fimbrial-like protein	Dispensable	Dispensable	37	98.39770517	1.974988463	0.264803037	0
ACIAD0388	ACIAD0388	381485	382192	1	CDS	N, U	fimbrial chaperone protein	Dispensable	Dispensable	38	135.9538038	1.188152116	0.535752795	0
ACIAD0389	ACIAD0389	382220	384772	1	CDS	M	fimbrial usher protein	Dispensable	Dispensable	106	381.0805993	1.69991095	0.054208749	0
ACIAD0390	ACIAD0390	384773	385822	1	CDS	-	fimbrial protein	Dispensable	Dispensable	45	160.8922778	2.011544423	0.114223267	0
ACIAD0394	pap	386766	388190	1	CDS	S	polyphosphate-AMP phosphotransferase	Dispensable	Dispensable	36	217.860679	-0.488619736	0.755401006	0.008589839
ACIAD0395	citA	388255	389574	-1	CDS	G	citrate transporter	Dispensable	Dispensable	40	214.390285	0.967136771	0.511300301	0
ACIAD0396	ACIAD0396	389764	390267	-1	CDS	-	hypothetical protein	Dispensable	Dispensable	16	73.82587463	0.623704914	0.792503949	0
ACIAD0397	recC	390432	394097	1	CDS	L	exonuclease V subunit gamma	Dispensable	Uncertain	15	606.9481631	-4.172318946	4.46E-07	0.034888755
ACIAD0398	recB	394104	397808	1	CDS	L	exonuclease V subunit beta	Dispensable	Uncertain	14	620.6870777	-4.553053746	2.99E-08	0.015458378
ACIAD0399	recD	397904	399682	1	CDS	L	exonuclease V subunit alpha	Dispensable	Dispensable	30	299.2935182	0.765700252	0.59099147	0
ACIAD0400	ACIAD0400	400224	401552	-1	CDS	V	beta-lactamase	Dispensable	Dispensable	45	226.1741675	1.959894034	0.108850323	0
ACIAD0401	rpsO	401802	402071	1	CDS	J	30S ribosomal protein S15	Essential	Uncertain	0	36.94006118	-3.886910609	0.074619556	0.063273081
ACIAD0402	pnp	402324	404417	1	CDS	J	polynucleotide phosphorylase	Essential	Essential	3	318.3424096	-5.302972559	9.71E-07	0.003028613
ACIAD0403	ACIAD0403	404695	405990	1	CDS	P	magnesium Mg(2+)/cobalt Co(2+) transport protein	Dispensable	Dispensable	15	200.4049222	-0.709141756	0.631714415	0.013849965
ACIAD0404	crcB	406178	406558	1	CDS	D	high-copy crc-csp restores normal chromosome condensation in presence of camphor or mukB mutations	Dispensable	Dispensable	8	57.01163361	-0.115749637	0.969722734	0.003813952
ACIAD0405	ACIAD0405	406666	406989	-1	CDS	K	hypothetical protein	Dispensable	Dispensable	2	53.94506517	-2.376089915	0.282277065	0.351076815
ACIAD0406	cbpA	407001	407942	-1	CDS	O	curved DNA-binding protein	Dispensable	Dispensable	17	168.7978476	1.417847741	0.398020351	0
ACIAD0407	hslO	408145	409032	-1	CDS	O	heat shock protein HSP33	Dispensable	Dispensable	28	156.7914754	2.02187633	0.173165451	0
ACIAD0408	kef	409071	410915	-1	CDS	P	glutathione-regulated potassium-efflux system protein	Dispensable	Dispensable	55	311.6280823	0.973986497	0.440224887	0
ACIAD0409	priA	410989	413220	-1	CDS	L	primosomal protein N'	Dispensable	Essential	2	345.9104205	-6.027422257	7.43E-07	0.000621084
ACIAD0411	xcpS	413360	414565	1	CDS	U	general secretion pathway protein F	Dispensable	Dispensable	26	177.9781473	0.232152856	0.916179661	0
ACIAD0412	xcpT	414571	415077	1	CDS	U	general secretion pathway protein G	Dispensable	Dispensable	14	80.94643789	1.36116919	0.494838825	0
ACIAD0413	ACIAD0413	415341	415679	1	CDS	-	hypothetical protein	Dispensable	Dispensable	12	65.27240936	2.133604933	0.295872839	0
ACIAD0414	ACIAD0414	415815	416009	1	CDS	-	hypothetical protein	Uncertain	Dispensable	2	33.18670692	-0.062079664	0.988020767	0.003392382
ACIAD0415	lnt	416095	417654	-1	CDS	M	apolipoprotein N-acyltransferase, copper homeostasis protein	Essential	Essential	0	244.1195441	-6.734266825	6.34E-06	0.00013212
ACIAD0416	corC	417651	418490	-1	CDS	P	magnesium and cobalt efflux protein	Dispensable	Dispensable	21	158.7580461	0.475921688	0.825017682	0
ACIAD0417	sirA	418671	418934	1	CDS	P	small ubiquitous protein required for normal growth	Essential	Uncertain	0	44.13257192	-3.976119568	0.078969083	0.052633583
ACIAD0418	aroE	419027	419815	-1	CDS	E	shikimate 5-dehydrogenase	Essential	Essential	0	120.1765569	-5.731799285	0.000333454	0.001186095
ACIAD0419	ACIAD0419	419892	420098	-1	CDS	K	Zinc-binding protein	Dispensable	Dispensable	4	35.1394959	-0.840249467	0.792211218	0.018372576
ACIAD0420	ACIAD0420	420181	420819	1	CDS	S	methyltransferase	Dispensable	Dispensable	28	124.5870192	1.170179875	0.550309303	0
ACIAD0421	ACIAD0421	420809	422014	1	CDS	S	flavoprotein	Dispensable	Dispensable	26	179.7782062	0.513352451	0.790579607	0
ACIAD0422	ACIAD0422	422112	422507	1	CDS	S	hypothetical protein	Dispensable	Dispensable	7	68.52544419	0.857722559	0.742764105	0
ACIAD0424	ACIAD0424	422653	422985	-1	CDS	S	type III effector HopPmaJ	Dispensable	Dispensable	5	49.28138107	1.167744219	0.625022016	0
ACIAD0425	rpmE2	423252	423500	-1	CDS	J	50S ribosomal protein L31	Dispensable	Dispensable	7	45.5584373	0.070119879	0.986309822	0
ACIAD0426	ACIAD0426	423592	424923	-1	CDS	S	hypothetical protein	Dispensable	Dispensable	38	225.5110145	-0.13477631	0.947640134	0.003975613
ACIAD0427	ACIAD0427	425141	426397	1	CDS	I	acyl-CoA dehydrogenase	Dispensable	Dispensable	27	229.7820336	0.271711461	0.896116286	0
ACIAD0428	ACIAD0428	426437	427687	1	CDS	I	acyl-CoA dehydrogenase	Dispensable	Dispensable	27	245.8891219	-0.18729134	0.942872186	0.004458093
ACIAD0429	norM	427750	429099	-1	CDS	V	multidrug ABC transporter	Dispensable	Dispensable	37	234.3981034	2.475031253	0.039447333	0
ACIAD0431	ACIAD0431	429128	429589	-1	CDS	S	hypothetical protein	Dispensable	Dispensable	4	73.15281557	0.679706218	0.781430819	0
ACIAD0432	ACIAD0432	429708	430865	1	CDS	H	oxidase; coproporphyrinogen III oxidase	Dispensable	Dispensable	27	176.8024959	0.613437948	0.753131148	0
ACIAD0433	ACIAD0433	430989	431744	-1	CDS	S	short chain dehydrogenase	Dispensable	Dispensable	13	124.791113	-0.207000994	0.93707125	0.004653854
ACIAD0434	ACIAD0434	431869	432768	1	CDS	K	LysR family transcriptional regulator	Dispensable	Dispensable	27	165.4266673	1.683765182	0.28765649	0
ACIAD0436	ahpC	432824	433387	-1	CDS	O	alkyl hydroperoxide reductase	Dispensable	Dispensable	8	90.69872544	-1.012651982	0.644232838	0.026578123
ACIADtRNALys_15	ACIADtRNALys_15	433598	433673	-1	tRNA	-	tRNA-Lys	Uncertain	Dispensable	0	13.71919052	-2.542012651	0.369588485	0.437607211
ACIADtRNALys_16	ACIADtRNALys_16	433782	433857	-1	tRNA	-	tRNA-Lys	Uncertain	Dispensable	0	5.866500171	-1.741546438	0.536428848	0.118763918
ACIAD0437	ACIAD0437	433978	435825	-1	CDS	I, Q	long-chain-acyl-CoA synthetase	Dispensable	Dispensable	46	346.5021491	-0.086872723	0.96190546	0.003581024
ACIAD0438	rne	436009	439425	-1	CDS	J	ribonuclease E (RNase E): endoribonuclease for rRNA processing and mRNA degradation	Essential	Uncertain	9	553.6479364	-4.175108059	2.66E-07	0.034683633
ACIAD0441	ACIAD0441	439737	439982	1	CDS	-	hypothetical protein	Uncertain	Dispensable	6	36.87491473	0.542455737	NA	0
ACIAD0442	rluC	440160	441092	1	CDS	J	23S rRNA pseudouridylate synthase	Dispensable	Dispensable	28	131.3183747	2.198186913	0.082179595	0
ACIAD0443	ACIAD0443	441089	441754	1	CDS	S	phosphoglycolate phosphatase protein	Dispensable	Dispensable	29	104.6002337	1.603077789	0.356832683	0
ACIAD0444	ACIAD0444	441801	442529	1	CDS	K	transcriptional regulator	Dispensable	Dispensable	10	108.9154314	-0.003769454	0.998702827	0.002986849
ACIAD0445	ACIAD0445	442581	443186	1	CDS	O	glutathione S-transferase	Dispensable	Dispensable	17	109.195872	2.932276347	0.071864776	0
ACIAD0446	ACIAD0446	443233	443907	-1	CDS	S	hypothetical protein	Dispensable	Dispensable	10	101.7562496	-1.171080501	0.5630392	0.037193671
ACIAD0448	hcaR	444028	444924	-1	CDS	K	DNA-binding transcriptional regulator HcaR	Dispensable	Dispensable	16	127.5981455	0.467454339	0.820921115	0
ACIAD0449	ACIAD0449	445278	446255	1	CDS	P	cation transport protein	Dispensable	Dispensable	12	138.7006458	-0.039882266	0.988432308	0.00323191
ACIAD0450	ACIAD0450	446311	447363	1	CDS	S	Zn-dependent hydrolase of the beta-lactamase fold	Dispensable	Dispensable	33	166.9353423	1.685746704	0.207051465	0
ACIAD0451	katA	447419	448939	-1	CDS	P	catalase (hydroperoxidase II)	Dispensable	Dispensable	40	264.2533644	1.41225516	0.327227462	0
ACIAD0452	ACIAD0452	449533	451179	1	CDS	I	acyl-CoA dehydrogenase	Dispensable	Dispensable	45	253.2064781	1.332833926	0.319760421	0
ACIAD0454	ptsP	451233	453527	-1	CDS	T	phosphoenolpyruvate-protein phosphotransferase	Dispensable	Dispensable	109	472.6814029	4.0025037	1.02E-05	0
ACIAD0455	nudH	453598	454098	-1	CDS	J	dinucleoside polyphosphate hydrolase	Dispensable	Essential	0	81.63379895	-4.975594652	0.008385011	0.006184277
ACIAD0456	ACIAD0456	454283	454933	1	CDS	E	haloacid dehalogenase	Essential	Dispensable	19	94.71895214	0.618590862	0.773110644	0
ACIAD0457	ACIAD0457	454936	455865	-1	CDS	K	transcriptional regulator	Dispensable	Dispensable	23	140.2776043	0.646438402	0.71915686	0
ACIAD0459	ACIAD0459	456045	457100	1	CDS	P	vanillate O-demethylase oxygenase	Dispensable	Dispensable	34	174.0604774	1.484231217	0.333616709	0
ACIAD0460	ACIAD0460	457207	459327	-1	CDS	S	hypothetical protein	Dispensable	Dispensable	60	328.387038	0.935722747	0.441698584	0
ACIAD0461	ACIAD0461	459565	460446	-1	CDS	K	LysR family transcriptional regulator	Essential	Dispensable	23	149.0637163	1.227307644	0.499494579	0
ACIAD0462	ACIAD0462	460541	460810	-1	CDS	S	hypothetical protein	Dispensable	Dispensable	16	51.03974071	2.403890391	0.269791472	0
ACIAD0463	leuC	461051	462484	1	CDS	E	isopropylmalate isomerase large subunit	Essential	Dispensable	27	226.3564156	0.500126095	0.773110644	0
ACIAD0465	ACIAD0465	462484	463137	1	CDS	O	glutathione S-transferase	Dispensable	Dispensable	28	94.97462169	1.514414399	0.34535365	0
ACIAD0466	leuD	463156	463806	1	CDS	E	isopropylmalate isomerase small subunit	Essential	Dispensable	5	135.8361422	-2.475397283	0.182985419	0.402083719
ACIAD0468	ACIAD0468	463917	464489	1	CDS	-	hypothetical protein	Dispensable	Uncertain	1	98.18725153	-4.171938456	0.007579685	0.034916828
ACIAD0469	leuB	464538	465617	1	CDS	E	3-isopropylmalate dehydrogenase	Essential	Dispensable	19	138.2490819	-0.585869491	0.747683582	0.010607431
ACIAD0471	ACIAD0471	465820	466197	1	CDS	S	hypothetical protein	Dispensable	Dispensable	13	53.83418562	2.722765689	0.12695294	0
ACIAD0472	infA	466295	466516	-1	CDS	J	translation initiation factor IF-1	Essential	Uncertain	0	40.2128244	-3.829116505	0.100745497	0.07120388
ACIAD0473	ACIAD0473	466745	467752	1	CDS	K	AraC family transcriptional regulator	Dispensable	Dispensable	12	141.2413899	-0.311344493	0.888755785	0.005841872
ACIAD0474	truA	467810	468625	-1	CDS	J	tRNA pseudouridine synthase A	Dispensable	Uncertain	2	152.4924419	-2.997318916	0.043724623	0.32160496
ACIAD0476	ACIAD0476	468644	469609	-1	CDS	E	L-asparaginase I (AnsA)	Dispensable	Dispensable	42	183.3624784	2.193026102	0.112806631	0
ACIAD0477	ACIAD0477	469657	470811	-1	CDS	-	hypothetical protein	Dispensable	Dispensable	29	189.5388042	1.69667964	0.228997285	0
ACIAD0479	asd	471037	472155	-1	CDS	E	aspartate-semialdehyde dehydrogenase	Essential	Uncertain	2	157.0891242	-4.51230625	0.000847108	0.016877151
ACIAD0480	ACIAD0480	472336	473457	1	CDS	S	hypothetical protein	Dispensable	Dispensable	41	190.9215457	2.315875413	0.101003622	0
ACIAD0481	gltP	474293	475597	1	CDS	C	glutamate/aspartate:proton symporter	Dispensable	Dispensable	17	207.8921903	0.311163734	0.879284397	0
ACIAD0482	ACIAD0482	475660	476766	-1	CDS	M	glycosyl transferase	Dispensable	Dispensable	12	168.6546852	-0.668704845	0.687866222	0.01269091
ACIAD0484	htrB	477033	477968	-1	CDS	M	lipid A biosynthesis lauroyl acyltransferase	Dispensable	Dispensable	30	152.1370811	0.858598611	0.656738068	0
ACIAD0485	ACIAD0485	478191	479873	-1	CDS	E	gamma-glutamyltranspeptidase	Dispensable	Dispensable	55	322.7124799	0.478322967	0.789346022	0
ACIAD0486	ACIAD0486	480159	480791	-1	CDS	E	transporter protein	Dispensable	Dispensable	19	95.7923139	0.819373606	0.672321511	0
ACIAD0487	uup	481015	482931	-1	CDS	S	ABC transporter ATP-binding protein	Dispensable	Dispensable	44	322.155672	0.372666481	0.821046583	0
ACIAD0488	ACIAD0488	482954	483199	1	CDS	S	SlyX protein	Dispensable	Uncertain	1	38.63980724	-2.773858844	0.212491225	0.436114148
ACIAD0489	ACIAD0489	483253	484257	1	CDS	-	hypothetical protein	Dispensable	Dispensable	30	174.9879142	1.834773103	0.175838023	0
ACIAD0492	ACIAD0492	484428	484892	1	CDS	-	hypothetical protein	Dispensable	Uncertain	1	87.42719277	-3.186006371	0.118055653	0.238721936
ACIAD0493	topA	484929	487574	1	CDS	L	DNA topoisomerase I	Essential	Essential	0	429.7564232	-7.563377871	7.58E-08	2.15E-05
ACIAD0494	ACIAD0494	487795	488367	1	CDS	S	hypothetical protein	Uncertain	Dispensable	9	80.01736593	-0.347103237	0.896116286	0.006314825
ACIAD0495	ACIAD0495	488419	490437	1	CDS	L	ATP-dependent DNA helicase PcrA	Dispensable	Dispensable	37	309.9801245	1.402237353	0.229296165	0
ACIAD0496	ACIAD0496	490496	490756	1	CDS	S	RNA-binding protein	Dispensable	Dispensable	3	31.48670876	-1.704967786	0.477018207	0.110631349
ACIAD0497	ACIAD0497	490749	491120	1	CDS	S	hypothetical protein	Dispensable	Dispensable	4	64.55345849	-2.467767834	0.212491225	0.398072786
ACIAD0498	ACIAD0498	491239	491742	1	CDS	-	hypothetical protein	Dispensable	Dispensable	8	73.31890116	-0.606152098	0.802048141	0.011083962
ACIAD0499	ACIAD0499	491855	492133	1	CDS	-	hypothetical protein	Dispensable	Uncertain	1	56.13826696	-2.894512421	NA	0.372566396
ACIAD0500	ACIAD0500	492195	493913	-1	CDS	P	CPA2 family Na+/H+ antiporter	Dispensable	Dispensable	25	291.3843005	0.981566117	0.488238865	0
ACIAD0501	rpmG	494054	494209	-1	CDS	J	50S ribosomal protein L33	Dispensable	Uncertain	1	36.96945244	-2.99386148	0.235585269	0.323259434
ACIAD0502	rpmB	494222	494458	-1	CDS	J	50S ribosomal protein L28	Essential	Uncertain	0	26.83360539	-3.55673298	0.105251814	0.122203836
ACIAD0503	calB	494625	496073	-1	CDS	C	coniferyl aldehyde dehydrogenase	Dispensable	Dispensable	40	227.9547454	0.360745139	0.826910956	0
ACIAD0504	ACIAD0504	496193	496882	1	CDS	K	TetR family transcriptional regulator	Dispensable	Dispensable	18	105.8414065	0.987706725	0.585673449	0
ACIAD0505	purU1	496943	497833	1	CDS	F	formyltetrahydrofolate deformylase	Essential	Dispensable	21	153.1404952	-0.736403447	0.722543329	0.014689659
ACIAD0507	ACIAD0507	498143	498925	1	CDS	S	TonB	Essential	Essential	0	113.2301755	-5.456965594	0.00211691	0.002163381
ACIAD0508	ACIAD0508	498945	499568	1	CDS	U	biopolymer transport protein (ExbB)	Dispensable	Essential	0	109.9733291	-5.407161155	0.002524148	0.002412136
ACIAD0509	ACIAD0509	499568	499972	1	CDS	U	biopolymer transport protein (ExbD)	Dispensable	Uncertain	0	56.96926925	-4.511266107	0.022892191	0.016914995
ACIAD0510	msrA	500029	500562	-1	CDS	O	methionine sulfoxide reductase A	Dispensable	Dispensable	6	106.227932	-1.729997431	0.376620664	0.116141839
ACIAD0511	ACIAD0511	500649	500996	-1	CDS	S	heat shock protein HslJ	Dispensable	Dispensable	8	60.47932743	1.266254064	0.572866217	0
ACIAD0512	ACIAD0512	500971	501153	1	CDS	-	hypothetical protein	Uncertain	Dispensable	2	36.33301469	0.158499441	0.96614499	0
ACIAD0513	ACIAD0513	501300	502358	-1	CDS	-	hypothetical protein	Dispensable	Dispensable	29	147.4595209	2.065586223	0.106650781	0
ACIAD0514	folA	502385	502894	-1	CDS	H	dihydrofolate reductase	Essential	Essential	0	86.02386154	-5.063422195	0.00654998	0.005107546
ACIAD0515	thyA	502907	503749	-1	CDS	F	thymidylate synthase	Essential	Essential	0	129.9402799	-5.733216703	0.000612247	0.001182423
ACIAD0516	ACIAD0516	503860	504156	-1	CDS	-	hypothetical protein	Dispensable	Dispensable	5	42.79763765	-0.456074456	0.877865054	0.008003551
ACIAD0517	ACIAD0517	504221	504646	-1	CDS	-	hypothetical protein	Dispensable	Dispensable	6	86.23848655	-0.268106975	0.93707125	0.00531681
ACIAD0518	lgt	504762	505583	-1	CDS	M	prolipoprotein diacylglyceryl transferase	Essential	Essential	0	107.738578	-5.49589276	0.001176667	0.001986918
ACIAD0519	ACIAD0519	505676	506452	1	CDS	S	hypothetical protein	Dispensable	Dispensable	19	138.5636708	0.362498003	0.870635802	0
ACIAD0520	ACIAD0520	506501	508486	-1	CDS	S	phosphatase; alkaline phosphatase	Dispensable	Dispensable	61	332.0324772	1.900762533	0.089184002	0
ACIAD0521	tatC	508664	509425	-1	CDS	U	Sec-independent protein translocase protein	Dispensable	Dispensable	14	120.4262335	0.976878952	0.582360565	0
ACIAD0522	tatB	509422	509880	-1	CDS	U	Sec-independent protein translocase protein	Dispensable	Dispensable	8	57.42059673	0.621992304	0.792503949	0
ACIAD0523	tatA	509893	510129	-1	CDS	U	Sec-independent protein translocase protein	Dispensable	Dispensable	8	39.86210776	1.241243394	0.614385103	0
ACIAD0524	ACIAD0524	510266	511144	1	CDS	-	permease	Dispensable	Dispensable	33	151.8214833	1.988610772	0.234407824	0
ACIAD0525	ACIAD0525	511253	511435	1	CDS	-	hypothetical protein	Uncertain	Dispensable	5	21.06231706	1.651066404	0.498490973	0
ACIAD0526	ACIAD0526	511425	512096	-1	CDS	F	deoxyribonucleotide triphosphate pyrophosphatase	Dispensable	Dispensable	5	108.816363	-2.434145593	0.125084583	0.380566016
ACIAD0527	ACIAD0527	512131	512718	-1	CDS	S	TPR repeat-containing protein	Dispensable	Dispensable	10	99.08461958	-0.338682556	0.898495665	0.006200135
ACIAD0528	metW	512715	513311	-1	CDS	M	methionine biosynthesis protein	Essential	Dispensable	15	101.2030171	0.810743546	0.763622418	0
ACIAD0529	metX	513308	514471	-1	CDS	E	homoserine O-acetyltransferase	Essential	Dispensable	33	166.273826	2.530259661	0.025475892	0
ACIAD0530	leuA	514557	516254	-1	CDS	E	2-isopropylmalate synthase	Essential	Dispensable	52	286.9261655	0.951392692	0.512252379	0
ACIAD0531	piuC	516705	517388	-1	CDS	S	hydroxylase	Dispensable	Dispensable	26	105.9988348	1.881634889	0.207143962	0
ACIAD0532	ACIAD0532	517500	519722	-1	CDS	P	ferric siderophore receptor protein	Dispensable	Dispensable	112	335.7618517	2.14694513	0.017842154	0
ACIAD0533	tig	520056	521390	1	CDS	O	trigger factor	Dispensable	Uncertain	4	209.2465075	-4.016157309	0.001540102	0.048428395
ACIAD0534	clpP	521583	522188	1	CDS	O	ATP-dependent Clp protease proteolytic subunit	Dispensable	Dispensable	14	100.1628984	0.48988902	0.854972159	0
ACIAD0535	clpX	522217	523527	1	CDS	O	ATP-dependent protease ATP-binding subunit ClpX	Dispensable	Dispensable	10	227.9826828	-1.215158484	0.425924876	0.040809805
ACIAD0536	ACIAD0536	523674	524387	1	CDS	S	signal peptide	Dispensable	Dispensable	7	131.6556852	-0.963176207	0.644065684	0.023913714
ACIAD0537	ACIAD0537	524448	525011	-1	CDS	-	signal peptide	Dispensable	Dispensable	8	89.33672699	-0.248850371	0.930572768	0.005098336
ACIAD0538	fumA	525159	526685	-1	CDS	C	fumarate hydratase	Dispensable	Dispensable	27	266.1281077	-1.811932572	0.205675741	0.135870907
ACIAD0539	ACIAD0539	526841	527455	1	CDS	Q	methyltransferase	Dispensable	Dispensable	19	92.81752903	1.215272255	0.476489186	0
ACIAD0540	pta	527524	529686	-1	CDS	C	phosphate acetyltransferase	Dispensable	Dispensable	54	393.2118039	2.214296696	0.02412091	0
ACIAD0541	ack	529730	530935	-1	CDS	C	acetate kinase (propionate kinase)	Dispensable	Dispensable	39	210.5453225	1.562462112	0.344432433	0
ACIAD0542	edd	532423	534270	1	CDS	G	phosphogluconate dehydratase	Dispensable	Dispensable	14	280.4543152	-1.819396077	0.083141337	0.137801748
ACIAD0543	eda	534304	534933	1	CDS	G	bifunctional 4-hydroxy-2-oxoglutarate aldolase/2-dehydro-3-deoxyphosphogluconate aldolase	Dispensable	Dispensable	7	114.2741063	0.593619107	0.811853866	0
ACIAD0544	gntT	535118	536455	1	CDS	P	GntP family high-affinity gluconate permease	Dispensable	Dispensable	21	221.8958921	-0.250616569	0.896116286	0.005117997
ACIAD0545	gntK	536472	536984	1	CDS	G	thermoresistant gluconokinase (gluconate kinase)	Dispensable	Dispensable	6	86.76740058	0.663440952	0.783197875	0
ACIAD0546	ACIAD0546	537122	538762	1	CDS	C	NADP-dependent glyceraldehyde-3-phosphate dehydrogenase	Dispensable	Dispensable	22	271.8723274	0.41725629	0.811700895	0
ACIAD0547	proA	538888	540153	-1	CDS	E	gamma-glutamyl phosphate reductase	Essential	Uncertain	4	183.7018263	-4.485303012	0.000252873	0.017887098
ACIAD0549	ACIAD0549	540446	541780	1	CDS	S	hydrolase	Dispensable	Dispensable	18	214.4326514	0.610343098	0.725284519	0
ACIAD0550	ACIAD0550	541810	542655	-1	CDS	Q	hypothetical protein	Dispensable	Dispensable	21	141.4413786	0.757885419	0.728642482	0
ACIAD0551	nagZ	542775	543794	-1	CDS	G	beta-hexosaminidase	Dispensable	Dispensable	14	148.6141676	-0.163787303	0.947265028	0.004235336
ACIAD0552	prc	544031	546214	1	CDS	M	carboxy-terminal protease for penicillin-binding protein	Dispensable	Dispensable	54	358.2973309	0.214050395	0.896116286	0
ACIAD0553	ACIAD0553	546397	547686	1	CDS	M	glycosyl transferase	Dispensable	Dispensable	23	225.3187469	0.468315635	0.799744793	0
ACIAD0554	ACIAD0554	547718	548272	1	CDS	I	phosphatidylglycerophosphatase B (PgpB)	Dispensable	Dispensable	18	89.87775061	1.158735211	0.571550845	0
ACIAD0555	ACIAD0555	548326	548544	1	CDS	S	hypothetical protein	Dispensable	Dispensable	16	39.88278553	4.388716021	0.013259085	0
ACIAD0556	ndk	548655	549086	1	CDS	F	nucleoside diphosphate kinase	Dispensable	Uncertain	0	65.62047954	-4.604375657	0.023443499	0.013837504
ACIAD0557	ACIAD0557	549209	550453	1	CDS	J	Fe-S-cluster redox enzyme	Dispensable	Dispensable	23	167.6637338	0.603730863	0.698298139	0
ACIAD0558	pilF	550472	551272	1	CDS	N, U	type 4 fimbrial biogenesis protein	Dispensable	Dispensable	12	120.6905699	1.686475643	0.321157068	0
ACIAD0560	ACIAD0560	551263	552045	1	CDS	S	hypothetical protein	Dispensable	Dispensable	4	132.2171931	-1.695572452	0.374387398	0.108622689
ACIAD0561	ispG	552069	553184	1	CDS	I	4-hydroxy-3-methylbut-2-en-1-yl diphosphate synthase	Essential	Essential	1	159.0141998	-5.353138494	0.000237471	0.002714312
ACIAD0562	hisS	553181	554473	1	CDS	J	histidyl-tRNA synthetase	Essential	Essential	1	207.0364641	-5.276461602	6.22E-05	0.003209106
ACIAD0563	ACIAD0563	554505	555206	1	CDS	S	hypothetical protein	Dispensable	Dispensable	1	119.9994658	-2.30519722	0.127239667	0.316567842
ACIAD0564	ACIAD0564	555206	556360	1	CDS	M	PQQ repeat-containing protein	Dispensable	Dispensable	7	168.0415508	-2.170521753	0.041702575	0.256435647
ACIAD0565	engA	556549	557958	1	CDS	S	GTP-binding protein EngA	Essential	Essential	0	220.0108443	-6.537113886	2.37E-05	0.000203461
ACIAD0566	ACIAD0566	558138	558755	1	CDS	-	hypothetical protein	Dispensable	Dispensable	13	111.365167	1.036092809	0.639081434	0
ACIAD0567	ACIAD0567	558743	559540	1	CDS	I	acyltransferase	Dispensable	Dispensable	9	117.524647	0.599122709	0.776254415	0
ACIAD0568	ACIAD0568	559537	559797	1	CDS	I, Q	acyl carrier protein	Dispensable	Dispensable	2	35.62762104	-1.255555686	0.577660153	0.044417711
ACIAD0569	ACIAD0569	559807	560052	1	CDS	I, Q	acyl carrier protein	Dispensable	Dispensable	5	36.28690158	0.765958179	0.773637812	0
ACIAD0570	ACIAD0570	560052	560618	1	CDS	S	hypothetical protein	Dispensable	Dispensable	9	84.92852137	-0.626752615	0.775480507	0.011589625
ACIAD0571	ACIAD0571	560611	562278	1	CDS	Q	hypothetical protein	Dispensable	Dispensable	28	285.4179339	0.41121005	0.811853866	0
ACIAD0572	ACIAD0572	562275	563012	1	CDS	M	glycosyl transferase	Dispensable	Dispensable	18	124.5930378	0.44529549	0.83028374	0
ACIAD0573	ACIAD0573	563015	563938	1	CDS	M	hypothetical protein	Dispensable	Dispensable	13	144.1938507	0.437867782	0.838207033	0
ACIAD0574	hutH	563940	565523	1	CDS	E	histidine ammonia-lyase protein (Histidase)	Dispensable	Dispensable	19	275.8116009	-0.083501168	0.967619559	0.00355477
ACIAD0575	ACIAD0575	565513	565953	1	CDS	S	hypothetical protein	Dispensable	Dispensable	2	60.15110159	-1.739923976	0.336493271	0.118392487
ACIAD0576	ACIAD0576	566019	566606	1	CDS	S	hypothetical protein	Dispensable	Uncertain	1	102.4950075	-4.597998212	0.008214875	0.014029425
ACIAD0577	ACIAD0577	566608	568905	1	CDS	S	hypothetical protein	Dispensable	Dispensable	15	343.032507	-0.798692396	0.501092556	0.016800925
ACIAD0578	ACIAD0578	568921	570237	1	CDS	C	oxidoreductase protein; dehydrogenase (flavoprotein)	Dispensable	Dispensable	13	212.5004921	-1.490063362	0.269791472	0.072089534
ACIAD0579	ACIAD0579	570239	570781	1	CDS	-	hypothetical protein	Uncertain	Dispensable	2	101.8066047	-0.756857285	0.754630356	0.015352406
ACIAD0580	ACIAD0580	570788	572038	1	CDS	I	3-oxoacyl-ACP synthase	Dispensable	Dispensable	18	205.0269872	0.191950045	0.924247546	0
ACIAD0581	ACIAD0581	572035	572478	1	CDS	I	3-hydroxylacyl-ACP dehydratase	Dispensable	Dispensable	11	83.29689414	3.471314107	0.027859024	0
ACIAD0582	fabG	572475	573200	1	CDS	I	3-ketoacyl-ACP reductase	Dispensable	Dispensable	12	126.6398694	-0.077913697	0.97792426	0.003511681
ACIAD0583	fabF	573200	574423	1	CDS	I	3-oxoacyl-ACP synthase	Dispensable	Dispensable	27	186.8964896	0.630296155	0.711079174	0
ACIAD0584	ACIAD0584	574437	574871	1	CDS	S	hypothetical protein	Dispensable	Dispensable	5	68.47454259	-0.995721908	0.605990053	0.025635382
ACIAD0585	ACIAD0585	574893	575549	1	CDS	H	holo-(acyl carrier protein) synthase 2	Dispensable	Essential	0	96.97372209	-5.330479441	0.002125991	0.002852033
ACIAD0586	ACIAD0586	575585	575857	1	CDS	-	hypothetical protein	Dispensable	Dispensable	2	41.70867618	-1.827420515	NA	0.139903369
ACIAD0587	secF	575921	576889	-1	CDS	U	preprotein translocase subunit SecF	Essential	Essential	0	145.7139457	-5.92322171	0.000271589	0.000780195
ACIAD0588	secD	576898	578799	-1	CDS	U	preprotein translocase subunit SecD	Essential	Essential	0	320.6563155	-7.0962344	1.49E-06	5.98E-05
ACIAD0589	ACIAD0589	578854	579183	-1	CDS	U	IISP family preprotein translocase	Uncertain	Uncertain	0	57.67780455	-4.471760946	0.02784843	0.018415696
ACIAD0590	tgt	579286	580416	-1	CDS	J	queuine tRNA-ribosyltransferase	Dispensable	Dispensable	18	179.8483761	-0.403043631	0.82841767	0.007132107
ACIAD0591	queA	580735	581769	-1	CDS	J	S-adenosylmethionine:tRNA ribosyltransferase-isomerase	Dispensable	Dispensable	21	182.4585425	0.855681801	0.646876281	0
ACIADtRNALeu_17	ACIADtRNALeu_17	581949	582035	1	tRNA	-	tRNA-Leu	Uncertain	Uncertain	0	17.89368122	-2.729498331	NA	0.460139186
ACIAD0593	ACIAD0593	582628	582846	1	CDS	-	hypothetical protein	Dispensable	Dispensable	6	32.66354468	-0.218684212	0.955952846	0.00477391
ACIAD0595	ACIAD0595	583098	584363	1	CDS	T	sensory transduction histidine kinase	Dispensable	Dispensable	31	209.9584825	0.082346357	0.969722734	0
ACIAD0596	glnE	584401	587175	1	CDS	O, T	bifunctional glutamine-synthetase adenylyltransferase/deadenyltransferase	Dispensable	Dispensable	99	507.3669806	3.316361804	0.000228491	0
ACIAD0597	ilvE	587193	588128	1	CDS	E	branched-chain amino acid aminotransferase	Essential	Dispensable	17	155.4793214	2.350447195	0.101797965	0
ACIAD0598	ACIAD0598	588175	589083	1	CDS	S	hypothetical protein	Dispensable	Essential	0	139.2202563	-5.866058372	0.000326973	0.000884169
ACIAD0599	ACIAD0599	589088	590116	1	CDS	-	hypothetical protein	Dispensable	Dispensable	35	153.7302598	1.644373006	0.225276194	0
ACIAD0600	ACIAD0600	590113	590868	1	CDS	G	polysaccharide deacetylase	Dispensable	Dispensable	9	112.6831096	-1.68104754	0.28952376	0.105580399
ACIAD0601	ACIAD0601	590865	591632	1	CDS	M	lipopolysaccharide core biosynthesis glycosyl transferase LpsC	Dispensable	Dispensable	7	125.8135787	-0.724821857	0.713415033	0.014326973
ACIAD0602	ACIAD0602	591638	592678	1	CDS	M	glycosyl transferase	Dispensable	Dispensable	13	161.7850163	-0.23840574	0.917300787	0.004983598
ACIAD0603	ACIAD0603	592679	593563	-1	CDS	-	hypothetical protein	Dispensable	Dispensable	14	154.6956782	-0.353939883	0.876386027	0.006409488
ACIAD0604	ACIAD0604	593638	594396	1	CDS	M	glycosyl transferase	Uncertain	Dispensable	14	100.2600849	0.804907144	0.698298139	0
ACIAD0605	ACIAD0605	594486	595325	1	CDS	M	glycosyl transferase	Dispensable	Dispensable	16	134.383286	-0.438332206	0.843496282	0.007700833
ACIAD0606	ACIAD0606	595319	596098	1	CDS	-	hypothetical protein	Dispensable	Dispensable	10	128.5960832	-1.540582261	0.383802834	0.079851104
ACIAD0607	ACIAD0607	596126	596884	-1	CDS	-	hypothetical protein	Dispensable	Dispensable	11	112.1336793	-0.079193376	0.975238224	0.003521504
ACIAD0608	ACIAD0608	596922	597140	-1	CDS	-	hypothetical protein	Dispensable	Dispensable	9	29.51722404	1.480541114	0.565802803	0
ACIAD0609	aspS	597289	599127	-1	CDS	J	aspartyl-tRNA synthetase	Essential	Essential	2	279.9923135	-4.876062137	6.90E-06	0.00767921
ACIAD0610	ACIAD0610	599217	599993	-1	CDS	-	hypothetical protein	Dispensable	Dispensable	29	125.8672312	1.480609243	0.390134945	0
ACIAD0611	ACIAD0611	600145	602226	1	CDS	P	TonB-dependent receptor protein	Dispensable	Dispensable	46	343.0506919	1.212627257	0.208363414	0
ACIAD0612	ACIAD0612	602436	604517	1	CDS	P	TonB-dependent receptor protein	Dispensable	Dispensable	49	348.8362162	1.408354341	0.284661314	0
ACIAD0613	ACIAD0613	604645	606123	1	CDS	S	hypothetical protein	Dispensable	Dispensable	25	246.4650058	0.684659293	0.683640702	0
ACIAD0614	ACIAD0614	606176	606349	-1	CDS	-	hypothetical protein	Dispensable	Dispensable	10	33.04658694	0.804515297	0.792886097	0
ACIAD0615	ACIAD0615	606357	606821	-1	CDS	-	hypothetical protein	Dispensable	Dispensable	13	76.63574167	1.204051085	0.582568486	0
ACIAD0616	ACIAD0616	606954	607445	1	CDS	S	hypothetical protein	Dispensable	Dispensable	16	71.30251951	0.519859519	0.82841767	0
ACIAD0618	ACIAD0618	607570	607917	1	CDS	S	hypothetical protein	Dispensable	Dispensable	6	54.74891942	1.555182542	0.476417532	0
ACIAD0620	ACIAD0620	608149	608586	1	CDS	S	hypothetical protein	Dispensable	Dispensable	10	53.75047617	0.064488615	0.983194252	0
ACIAD0621	ACIAD0621	608617	609111	-1	CDS	S	hypothetical protein	Dispensable	Dispensable	7	78.50750067	-0.680170301	0.802985562	0.01300946
ACIAD0622	ACIAD0622	609257	609883	1	CDS	K	transcriptional regulator	Dispensable	Dispensable	7	100.3777328	0.445610461	0.844809076	0
ACIAD0623	acdA	609925	611715	-1	CDS	I	acyl-CoA dehydrogenase	Dispensable	Dispensable	26	332.7421696	1.079800289	0.453485998	0
ACIAD0624	acdB	611878	613755	-1	CDS	I	acyl-CoA dehydrogenase	Dispensable	Dispensable	24	333.8580777	-0.961706962	0.509702591	0.023838711
ACIAD0625	ACIAD0625	613979	614296	-1	CDS	-	hypothetical protein	Dispensable	Uncertain	0	79.36064102	-4.588892342	0.036126408	0.014308009
ACIAD0626	baeS	614467	616164	1	CDS	T	kinase sensor component of a two component signal transduction system	Dispensable	Dispensable	30	307.4784419	-0.09416196	0.96614499	0.003638448
ACIAD0627	baeR	616168	616854	1	CDS	T	OmpR family transcriptional regulator	Dispensable	Dispensable	12	98.17812638	-0.486624003	0.82841767	0.008552692
ACIAD0628	ACIAD0628	616954	617400	-1	CDS	S	hypothetical protein	Dispensable	Dispensable	7	74.7654262	2.08588265	0.246941134	0
ACIAD0629	ACIAD0629	617510	618982	-1	CDS	S	hypothetical protein	Dispensable	Dispensable	24	203.9152711	0.675269042	0.644065684	0
ACIAD0630	ACIAD0630	619039	620208	-1	CDS	I	fatty acid desaturase	Dispensable	Dispensable	37	183.9123046	1.230836541	0.369512981	0
ACIAD0631	ACIAD0631	620456	620959	1	CDS	-	hypothetical protein	Dispensable	Dispensable	9	67.45639758	1.017407322	0.612113173	0
ACIAD0632	ACIAD0632	620988	621704	-1	CDS	C	glycerophosphodiester phosphodiesterase	Dispensable	Dispensable	9	124.1387567	0.862345692	0.670715315	0
ACIAD0633	ACIAD0633	621744	622322	-1	CDS	S	hypothetical protein	Dispensable	Dispensable	16	105.0145889	0.549075206	0.831118424	0
ACIAD0634	btuB	622432	624327	-1	CDS	P	vitamin B12 receptor precursor	Dispensable	Dispensable	69	337.2736689	1.497343782	0.17760302	0
ACIAD0635	trpF	624670	625344	1	CDS	E	N-(5'-phosphoribosyl)anthranilate isomerase	Essential	Dispensable	8	101.5955963	-0.6475904	0.76099775	0.012124297
ACIAD0636	trpB	625346	626557	1	CDS	E	tryptophan synthase subunit beta	Essential	Dispensable	24	184.4145573	0.815046792	0.623572015	0
ACIAD0638	ACIAD0638	626627	627154	1	CDS	S	hypothetical protein	Dispensable	Dispensable	17	87.91719372	1.188468275	0.583886477	0
ACIAD0639	ACIAD0639	627198	628238	1	CDS	S	hypothetical protein	Dispensable	Dispensable	27	193.0694426	1.137412768	0.512475876	0
ACIAD0640	ACIAD0640	628267	629142	-1	CDS	S	hypothetical protein	Dispensable	Dispensable	18	143.611235	-0.175014314	0.943881735	0.004340321
ACIAD0641	ACIAD0641	629208	630293	1	CDS	K	transcriptional regulator	Uncertain	Dispensable	32	199.8998045	0.712993497	0.709442859	0
ACIAD0642	trpA	630720	631523	1	CDS	E	tryptophan synthase subunit alpha	Essential	Dispensable	6	134.3647138	-1.391736027	0.444311416	0.058944897
ACIAD0643	accD	631520	632416	1	CDS	I	acetylCoA carboxylase, beta subunit	Essential	Essential	0	150.5501512	-5.962673081	0.000246729	0.000715653
ACIAD0644	folC	632413	633699	1	CDS	H	bifunctional folylpolyglutamate synthase (FPGS)/dihydrofolate synthase	Essential	Essential	1	200.0682096	-5.693987804	5.30E-05	0.001288379
ACIAD0645	ACIAD0645	633696	634685	1	CDS	-	hypothetical protein	Essential	Dispensable	8	149.6948561	-0.574781418	0.753131148	0.010355548
ACIAD0646	ACIAD0646	634874	635698	-1	CDS	S	hypothetical protein	Dispensable	Dispensable	17	150.0056687	0.59695737	0.794621139	0
ACIAD0647	ACIAD0647	635833	636489	-1	CDS	O	antioxidant protein	Dispensable	Dispensable	20	114.7694115	2.69724388	0.05687013	0
ACIAD0648	secA	636816	639533	1	CDS	U	preprotein translocase subunit SecA	Essential	Essential	2	416.5568305	-5.986421382	2.99E-08	0.000679403
ACIAD0649	ACIAD0649	639688	640044	1	CDS	-	hypothetical protein	Dispensable	Dispensable	10	71.49867154	0.164629293	0.959886476	0
ACIAD0650	argJ	640190	641410	1	CDS	E	bifunctional ornithine acetyltransferase/N-acetylglutamate synthase protein	Essential	Dispensable	19	183.525772	-0.245833268	0.897443774	0.005064925
ACIAD0651	nadA	641548	642612	1	CDS	H	quinolinate synthetase	Essential	Dispensable	15	181.9735949	0.331144943	0.878302431	0
ACIADtRNAPro_18	ACIADtRNAPro_18	642743	642819	1	tRNA	-	tRNA-Pro	Uncertain	Dispensable	0	14.45762834	-2.589843137	0.360586952	0.463536646
ACIADtRNAArg_19	ACIADtRNAArg_19	642880	642956	1	tRNA	-	tRNA-Arg	Uncertain	Dispensable	0	10.38033464	-2.287900648	NA	0.308428703
ACIADtRNAHis_20	ACIADtRNAHis_20	642995	643070	1	tRNA	-	tRNA-His	Uncertain	Dispensable	0	11.82334064	-2.415898169	0.39501543	0.371190043
ACIADtRNAPro_21	ACIADtRNAPro_21	643075	643151	1	tRNA	-	tRNA-Pro	Uncertain	Dispensable	1	18.37410482	-2.041506542	NA	0.206333866
ACIAD0653	ACIAD0653	643290	643769	-1	CDS	M	lipoprotein	Dispensable	Dispensable	14	76.70522551	1.134874954	0.601451007	0
ACIAD0654	ACIAD0654	643787	645004	-1	CDS	T	hypothetical protein	Dispensable	Dispensable	32	200.9876199	2.277680317	0.097487706	0
ACIAD0655	ACIAD0655	645011	645481	-1	CDS	-	hypothetical protein	Dispensable	Dispensable	11	72.20278927	2.055311909	0.229296165	0
ACIADrRNA16S_7	ACIADrRNA16S_7	646038	647567	1	rRNA	-	16S	Uncertain	Dispensable	43	223.321167	0.039096691	0.986309822	0
ACIADtRNAIle_22	ACIADtRNAIle_22	647629	647705	1	tRNA	-	tRNA-Ile	Uncertain	Dispensable	1	22.10987126	-1.133886257	NA	0.03438375
ACIADtRNAAla_23	ACIADtRNAAla_23	647742	647817	1	tRNA	-	tRNA-Ala	Uncertain	Dispensable	3	18.51938226	1.958395905	0.485804454	0
ACIADrRNA23S_8	ACIADrRNA23S_8	648251	651149	1	rRNA	-	23S	Uncertain	Dispensable	50	466.9682151	-1.21961782	0.204473947	0.041193869
ACIADrRNA5S_9	ACIADrRNA5S_9	651336	651451	1	rRNA	-	5S	Uncertain	Dispensable	2	14.446994	-1.175915355	0.705056164	0.037574769
ACIAD0657	rpoN	651692	653140	1	CDS	K	RNA polymerase factor sigma-54	Dispensable	Dispensable	23	263.7290735	0.234625011	0.91061041	0
ACIAD0658	ACIAD0658	653294	653647	1	CDS	J	sigma(54) modulation protein RpoX	Dispensable	Dispensable	6	57.24735992	0.47053526	0.854972159	0
ACIAD0659	ACIAD0659	653725	654033	1	CDS	K	toluene tolerance protein Ttg2F	Dispensable	Uncertain	3	65.36493586	-2.831407137	0.180753274	0.405403707
ACIAD0660	murA	654040	655296	1	CDS	M	UDP-N-acetylglucosamine 1-carboxyvinyltransferase	Essential	Essential	0	209.1765304	-6.420715151	5.25E-05	0.000262532
ACIAD0661	hisG	655293	655979	1	CDS	E	ATP phosphoribosyltransferase	Essential	Dispensable	8	99.74939004	-1.283524369	0.507624455	0.047091736
ACIAD0663	hisD	656263	657555	1	CDS	E	histidinol dehydrogenase	Essential	Dispensable	13	210.2711395	-0.513248916	0.763622418	0.009061645
ACIAD0664	hisC	657635	658720	1	CDS	E	histidinol-phosphate aminotransferase	Essential	Dispensable	13	141.5743532	0.33569564	0.869800084	0
ACIAD0665	pabB	658717	660027	-1	CDS	E, H	p-aminobenzoate synthetase	Essential	Dispensable	31	219.5936599	0.847091895	0.623572015	0
ACIAD0666	ACIAD0666	660329	661195	1	CDS	-	hypothetical protein	Dispensable	Dispensable	18	132.9376611	1.779945169	0.281545897	0
ACIAD0667	ACIAD0667	661508	662242	1	CDS	S	peptidase	Dispensable	Dispensable	36	100.8768982	1.206061469	0.482757827	0
ACIAD0668	ACIAD0668	662264	663454	1	CDS	-	signal peptide	Dispensable	Dispensable	23	190.5312322	2.281919923	0.072024463	0
ACIAD0669	ACIAD0669	663469	665133	1	CDS	I	long-chain fatty acid ABC transporter	Dispensable	Dispensable	43	277.2696066	1.14271138	0.382358316	0
ACIAD0671	ACIAD0671	665409	666356	1	CDS	-	hypothetical protein	Dispensable	Dispensable	17	152.1615415	-0.699511723	0.679902023	0.013564806
ACIAD0672	ACIAD0672	666375	668282	1	CDS	-	hypothetical protein	Dispensable	Dispensable	49	268.5192627	1.72380801	0.052282865	0
ACIAD0673	ACIAD0673	668325	668885	-1	CDS	F	MutT/nudix family protein	Dispensable	Dispensable	18	93.26510412	2.85631893	0.078349891	0
ACIAD0674	ACIAD0674	668987	669601	1	CDS	L	MutT/nudix family protein	Dispensable	Dispensable	8	97.11084404	0.636242163	0.792503949	0
ACIAD0675	ACIAD0675	669627	670169	1	CDS	S	anhydratase	Uncertain	Dispensable	13	102.7817834	2.900510158	0.066610116	0
ACIAD0677	ACIAD0677	670276	670941	1	CDS	O	glycoprotein endopeptidase metalloprotease	Essential	Essential	0	108.0964389	-5.402733021	0.002361845	0.002435588
ACIAD0678	ACIAD0678	670954	671778	1	CDS	V	undecaprenyl pyrophosphate phosphatase	Dispensable	Dispensable	12	126.3492808	1.046534729	0.570356822	0
ACIAD0679	ACIAD0679	671772	672584	1	CDS	M	methyltransferase	Dispensable	Dispensable	6	131.401543	-1.763416991	0.303962738	0.123869817
ACIAD0681	ACIAD0681	672713	674146	1	CDS	S	hypothetical protein	Dispensable	Dispensable	12	250.7268635	-0.421850134	0.807635306	0.007429807
ACIAD0682	ACIAD0682	674124	674954	1	CDS	S	esterase	Dispensable	Dispensable	7	121.2654056	-0.753388878	0.698298139	0.015237985
ACIAD0683	ACIAD0683	675027	675302	-1	CDS	S	hypothetical protein	Dispensable	Dispensable	4	47.72507771	-0.985291244	0.731896558	0.02507085
ACIAD0684	ACIAD0684	675293	675502	1	CDS	-	hypothetical protein	Uncertain	Dispensable	9	26.9064035	0.153205022	0.962261163	0
ACIAD0685	rpe	675484	676170	1	CDS	G	D-ribulose-5-phosphate 3-epimerase	Essential	Uncertain	1	96.80928561	-4.661118589	0.002715799	0.012240054
ACIAD0686	ACIAD0686	676544	677002	1	CDS	-	hypothetical protein	Dispensable	Dispensable	7	85.15548514	-0.877450366	0.718895991	0.019901278
ACIAD0687	pcoA	677061	678821	1	CDS	Q	copper resistance protein A precursor	Dispensable	Dispensable	21	270.2240041	0.532350212	0.712978288	0
ACIAD0688	pcoB	678808	679638	1	CDS	P	copper resistance protein B precursor	Dispensable	Dispensable	17	156.9941638	-0.153965169	0.956058562	0.004145564
ACIAD0689	ACIAD0689	679663	680661	1	CDS	P	hypothetical protein	Dispensable	Dispensable	31	171.0667301	2.348322248	0.072025378	0
ACIAD0691	sugE	680798	681118	1	CDS	P	suppressor of gro	Dispensable	Dispensable	13	48.64834627	2.187711657	0.309675275	0
ACIAD0692	ogt	681122	681625	1	CDS	L	methylated-DNA--protein-cysteine methyltransferase (6-O-methylguanine-DNA methyltransferase) (O-6-methylguanine-DNA-alkyltransferase)	Dispensable	Dispensable	13	79.51007477	0.18062676	0.946562496	0
ACIAD0693	ACIAD0693	681683	682129	-1	CDS	S	hypothetical protein	Dispensable	Dispensable	4	64.99017098	1.00836002	0.632139246	0
ACIAD0694	ACIAD0694	682261	683436	-1	CDS	I	acetyl-CoA acetyltransferase	Dispensable	Dispensable	26	216.2120696	-0.459139348	0.811853866	0.008057027
ACIAD0695	ACIAD0695	683552	684070	-1	CDS	U	type 4 fimbrial biogenesis protein FimT	Dispensable	Dispensable	20	84.70511163	1.634362086	0.375178503	0
ACIAD0697	ACIAD0697	684455	685522	1	CDS	M	Outer membrane protein precursor (OmpA-like)	Dispensable	Essential	1	155.2288953	-5.286274721	0.000436235	0.003141079
ACIAD0700	lysP	686192	687655	-1	CDS	E	lysine-specific permease	Dispensable	Dispensable	17	241.5695391	-0.694370682	0.660869469	0.01341495
ACIAD0701	rsmC	687674	688690	-1	CDS	J	ribosomal RNA small subunit methyltransferase C (rRNA (guanine-N(2)-)-methyltransferase) (16S rRNA m2G1207 methyltransferase)	Dispensable	Dispensable	46	183.4031317	2.479010838	0.068884508	0
ACIAD0702	ACIAD0702	688754	690127	-1	CDS	F	transporter	Dispensable	Dispensable	28	232.9524088	0.567181476	0.751070372	0
ACIAD0703	typA	690306	692138	1	CDS	T	GTP-binding elongation factor family protein	Dispensable	Essential	3	252.0279549	-4.970759995	7.27E-06	0.006249702
ACIAD0704	mscL	692415	692855	1	CDS	M	large-conductance mechanosensitive channel	Dispensable	Dispensable	7	80.25811087	2.583306088	0.173554113	0
ACIAD0705	ACIAD0705	693011	693358	1	CDS	S	hypothetical protein	Dispensable	Dispensable	3	65.15313444	-0.94121918	0.722543329	0.022816451
ACIAD0706	ppiC	693400	693687	-1	CDS	O	peptidyl-prolyl cis-trans isomerase precursor (PPIase)	Dispensable	Dispensable	3	48.25279039	-0.24719119	0.942872186	0.005079936
ACIAD0707	mutM	693723	694541	-1	CDS	L	formamidopyrimidine-DNA glycosylase	Dispensable	Dispensable	11	114.7373204	-0.058147102	0.983194252	0.003363385
ACIAD0708	ACIAD0708	694784	696940	1	CDS	P	tonB-dependent receptor protein	Dispensable	Dispensable	48	337.0795569	0.822061799	0.510557585	0
ACIAD0709	ACIAD0709	696960	698072	1	CDS	C	FMN oxidoreductase	Dispensable	Dispensable	11	188.8127161	0.676839625	0.667758502	0
ACIAD0710	ACIAD0710	698138	699061	1	CDS	S	transporter	Dispensable	Dispensable	20	145.6550445	1.638765997	0.264774491	0
ACIAD0711	ACIAD0711	699106	699870	-1	CDS	S	hypothetical protein	Dispensable	Dispensable	6	118.5724132	-0.930360336	0.586086835	0.022292125
ACIAD0713	ACIAD0713	700198	700905	-1	CDS	O	thiol:disulfide interchange protein (DsbC-like)	Dispensable	Dispensable	8	115.3665932	-0.322258637	0.905018949	0.005982364
ACIAD0714	ACIAD0714	701141	701863	-1	CDS	S	hypothetical protein	Essential	Uncertain	2	115.9527749	-4.030612869	0.008905605	0.046989959
ACIAD0715	rluA	702056	702715	1	CDS	J	dual specificity pseudouridine synthase for 23S rRNA and tRNAphe modification	Dispensable	Dispensable	16	91.3136183	1.434499211	0.399375112	0
ACIAD0716	ACIAD0716	702842	703225	1	CDS	S	hypothetical protein	Dispensable	Dispensable	2	61.67676238	-1.256058683	0.614385103	0.044464498
ACIAD0717	ACIAD0717	703360	703800	1	CDS	S	hypothetical protein	Dispensable	Dispensable	11	86.19782473	1.332537266	0.487736074	0
ACIAD0718	ACIAD0718	703877	704395	1	CDS	S	signal peptide	Dispensable	Dispensable	9	74.96682102	0.299328387	0.908081263	0
ACIAD0719	ACIAD0719	704461	704805	1	CDS	P	alkylphosphonate uptake protein PhnA	Dispensable	Dispensable	6	49.19025545	-0.0661799	0.986309822	0.003422882
ACIAD0720	ACIAD0720	704853	705257	1	CDS	S	MutT/nudix family protein	Dispensable	Dispensable	5	50.2765103	-0.942424242	0.690525874	0.022875376
ACIAD0721	ACIAD0721	705393	705731	1	CDS	S	hypothetical protein	Dispensable	Dispensable	3	49.68981126	0.489180469	0.851337901	0
ACIAD0722	nrdB	705843	707126	-1	CDS	F	ribonucleotide-diphosphate reductase subunit beta	Essential	Essential	0	218.7868088	-6.50395883	3.34E-05	0.000218783
ACIAD0724	nrdA	707455	710280	-1	CDS	F	ribonucleotide-diphosphate reductase subunit alpha	Essential	Essential	2	415.1384923	-6.320773353	4.47E-08	0.000326757
ACIAD0726	rstA	710825	711541	1	CDS	T	two-component regulatory system response regulator	Dispensable	Essential	0	123.5990997	-5.541916784	0.001902615	0.001796726
ACIAD0727	rstB	711588	713228	1	CDS	T	sensory histidine kinase in two-component regulatory system with RstA	Dispensable	Dispensable	19	257.8329946	-1.838694943	0.148378531	0.142901444
ACIAD0728	ACIAD0728	713280	713639	-1	CDS	-	hypothetical protein	Uncertain	Dispensable	21	63.70778568	3.661937441	0.038916848	0
ACIAD0730	nuoA	714274	714825	1	CDS	C	NADH dehydrogenase I chain A	Dispensable	Uncertain	3	83.19019998	-3.587241306	0.025780608	0.115214647
ACIAD0731	nuoB	714832	715509	1	CDS	C	NADH dehydrogenase subunit B	Dispensable	Essential	0	111.6558887	-5.477603083	0.001708598	0.002067963
ACIAD0733	nuoCD	715591	717378	1	CDS	C	bifunctional NADH:ubiquinone oxidoreductase subunit C/D	Dispensable	Essential	2	272.8652394	-5.699105144	4.11E-06	0.001274037
ACIAD0734	nuoE	717388	717900	1	CDS	C	NADH dehydrogenase subunit E	Dispensable	Essential	0	93.20283924	-5.111634342	0.006943361	0.004598035
ACIAD0735	nuoF	717897	719228	1	CDS	C	NADH dehydrogenase I chain F	Dispensable	Essential	0	208.0089435	-6.492019554	2.14E-05	0.000224579
ACIAD0736	nuoG	719240	721924	1	CDS	C	NADH dehydrogenase subunit G	Dispensable	Essential	4	381.3603355	-5.367968645	1.56E-08	0.002627787
ACIAD0737	nuoH	721943	722944	1	CDS	C	NADH dehydrogenase subunit H	Dispensable	Essential	0	176.1619883	-6.144534884	0.000166478	0.000480625
ACIAD0738	nuoI	722963	723505	1	CDS	C	NADH dehydrogenase subunit I	Dispensable	Essential	0	79.44169845	-5.085881451	0.003712668	0.004863558
ACIAD0739	nuoJ	723502	724023	1	CDS	C	NADH dehydrogenase I chain J	Dispensable	Essential	0	82.37413308	-4.953934991	0.009766217	0.006482797
ACIAD0740	nuoK	724023	724331	1	CDS	C	NADH dehydrogenase I chain K	Dispensable	Uncertain	1	52.05808222	-3.614750173	0.078969083	0.109213266
ACIAD0741	nuoL	724328	726223	1	CDS	C	NADH dehydrogenase subunit L	Dispensable	Essential	1	343.8136703	-5.972736752	3.35E-06	0.000700062
ACIAD0742	nuoM	726225	727823	1	CDS	C	NADH dehydrogenase subunit M	Dispensable	Essential	1	256.2875829	-6.006519913	2.18E-05	0.000650162
ACIAD0743	nuoN	727839	729323	1	CDS	C	NADH dehydrogenase I chain N	Dispensable	Essential	2	240.8673314	-5.474205531	3.44E-05	0.002083378
ACIAD0744	upp	729421	730065	1	CDS	F	uracil phosphoribosyltransferase	Dispensable	Dispensable	8	94.78737543	-0.608721731	0.791770631	0.011145826
ACIAD0745	ACIAD0745	730250	732391	1	CDS	P	ferric siderophore receptor protein	Dispensable	Dispensable	41	338.3919734	0.684018228	0.595518955	0
ACIAD0746	ACIAD0746	732464	733351	-1	CDS	K	LysR family transcriptional regulator	Essential	Uncertain	4	157.7463802	-3.29830809	0.020864653	0.196916257
ACIAD0747	fpr	733437	734198	1	CDS	C	ferredoxin-NADP reductase	Essential	Uncertain	3	148.4278864	-4.301288836	0.00751914	0.026530556
ACIAD0748	ACIAD0748	734330	734752	-1	CDS	-	hypothetical protein	Dispensable	Dispensable	2	52.9215573	-0.381216139	0.884043194	0.006801408
ACIAD0749	ACIAD0749	734908	735144	1	CDS	-	hypothetical protein	Dispensable	Dispensable	1	38.55742114	-0.2517037	0.946046926	0.005130136
ACIAD0750	ACIAD0750	735373	737043	1	CDS	M	hypothetical protein	Dispensable	Dispensable	21	255.6328387	1.210338263	0.348936498	0
ACIAD0752	ACIAD0752	737311	738507	-1	CDS	S	oxidoreductase	Dispensable	Dispensable	21	197.7785884	0.381452656	0.843724063	0
ACIAD0753	ACIAD0753	738578	739462	-1	CDS	E	D-cysteine desulfhydrase (DcyD)	Dispensable	Dispensable	20	130.6228294	-0.170456259	0.94341706	0.004297389
ACIAD0754	ACIAD0754	739472	740074	-1	CDS	E	hypothetical protein	Uncertain	Dispensable	7	80.88617905	-0.143665668	0.956058562	0.004053463
ACIAD0755	ACIAD0755	740156	741325	-1	CDS	V	multidrug resistance efflux pump	Dispensable	Dispensable	12	181.5020307	0.85506847	0.599021565	0
ACIAD0756	ACIAD0756	741341	743002	-1	CDS	G	MFS family transporter	Dispensable	Dispensable	39	297.1820815	2.472508941	0.030497307	0
ACIAD0757	ACIAD0757	742995	743591	-1	CDS	K	TetR family transcriptional regulator	Dispensable	Dispensable	6	90.39530734	-0.541773084	0.824111404	0.009640229
ACIAD0758	ACIAD0758	743759	744523	1	CDS	Q	methyltransferase	Uncertain	Dispensable	11	103.2795266	0.620208785	0.775480507	0
ACIAD0759	ACIAD0759	744567	745190	1	CDS	E	threonine efflux protein (RhtC)	Dispensable	Dispensable	10	109.7797151	2.157445803	0.241336472	0
ACIAD0760	ACIAD0760	745303	745527	1	CDS	-	hypothetical protein	Dispensable	Dispensable	4	40.40660538	-0.062311528	0.988020767	0.0033941
ACIAD0761	ACIAD0761	745615	746979	-1	CDS	F	hydroxydechloroatrazine ethylaminohydrolase	Dispensable	Dispensable	17	186.1683785	0.026699196	0.989753481	0
ACIAD0762	ACIAD0762	747161	748582	-1	CDS	F	permease	Dispensable	Dispensable	28	230.4715272	0.545035765	0.749853378	0
ACIAD0764	ACIAD0764	748702	749652	1	CDS	S	oxidoreductase	Dispensable	Dispensable	10	156.4889571	-0.569672625	0.794280281	0.010241495
ACIAD0765	ACIAD0765	749645	750436	1	CDS	S	hypothetical protein	Dispensable	Dispensable	7	118.6916881	-0.62512312	0.73906651	0.01154881
ACIAD0766	ACIAD0766	750501	751478	-1	CDS	S	hydrolase	Dispensable	Dispensable	17	152.6194592	0.289292561	0.902207249	0
ACIAD0767	ACIAD0767	751605	752516	-1	CDS	-	hypothetical protein	Dispensable	Dispensable	12	166.3859245	-1.050768575	0.577660153	0.028825659
ACIAD0768	metG	752585	754642	-1	CDS	J	methionyl-tRNA synthetase	Essential	Essential	2	320.2445604	-5.949507001	4.46E-07	0.000736577
ACIAD0769	tsx	754824	755669	-1	CDS	M	nucleoside-specific channel-forming protein	Dispensable	Dispensable	16	135.6329883	1.665185952	0.306741715	0
ACIAD0770	ACIAD0770	756326	756934	1	CDS	-	hypothetical protein	Dispensable	Dispensable	5	109.8992349	-1.496439188	0.455288596	0.073029314
ACIAD0772	ACIAD0772	757055	758308	1	CDS	D	ATP-binding protein	Dispensable	Dispensable	30	206.554616	-0.203151925	0.914946651	0.004614964
ACIAD0773	ACIAD0773	758483	759358	1	CDS	F	MTA/SAH nucleosidase	Dispensable	Dispensable	14	172.6045559	0.243886717	0.922693858	0
ACIAD0774	ACIAD0774	759359	759925	-1	CDS	S	hypothetical protein	Dispensable	Dispensable	17	97.19301893	2.400772902	0.137328044	0
ACIAD0775	ACIAD0775	760355	760948	1	CDS	E	hypothetical protein	Dispensable	Dispensable	14	94.01508341	1.609010157	0.329965006	0
ACIAD0776	dcd	761046	761615	1	CDS	F	deoxycytidine triphosphate deaminase	Dispensable	Dispensable	5	95.8866989	-0.807930277	0.742804101	0.017138457
ACIAD0777	ACIAD0777	761838	763226	1	CDS	-	hypothetical protein	Dispensable	Dispensable	38	214.4406225	1.997316843	0.111068837	0
ACIAD0778	ACIAD0778	763238	763870	1	CDS	-	signal peptide	Dispensable	Dispensable	12	111.5404257	-0.24084317	0.9245415	0.005010142
ACIAD0779	ACIAD0779	763884	766142	1	CDS	-	hypothetical protein	Dispensable	Dispensable	31	348.7327772	0.938603356	0.453485998	0
ACIAD0780	ACIAD0780	766158	767267	1	CDS	-	hypothetical protein	Dispensable	Dispensable	15	188.7741703	-0.118996168	0.958850445	0.003841065
ACIAD0781	ACIAD0781	767415	768143	1	CDS	-	hypothetical protein	Dispensable	Dispensable	5	143.875945	-2.338688107	0.188226561	0.33264801
ACIAD0782	proS	768210	769922	-1	CDS	J	prolyl-tRNA synthetase	Essential	Essential	0	250.564176	-6.760285377	6.34E-06	0.000124802
ACIAD0783	nolG	770025	773126	-1	CDS	V	nodulation protein precursor	Dispensable	Dispensable	40	509.3187189	1.040960429	0.279694181	0
ACIAD0784	nolF	773150	774259	-1	CDS	M	nodulation protein	Dispensable	Dispensable	7	178.2541396	-0.084265634	0.970909685	0.003560706
ACIAD0785	ACIAD0785	774316	774960	-1	CDS	-	hypothetical protein	Dispensable	Dispensable	15	90.75908149	0.955371505	0.62237207	0
ACIAD0786	pilG	775213	775596	1	CDS	T	twitching motility protein	Dispensable	Dispensable	10	75.5925604	0.419085003	0.896889676	0
ACIAD0787	pilH	775620	775991	1	CDS	T	twitching motility protein	Dispensable	Uncertain	2	54.81681608	-3.22123368	0.119107406	0.224983066
ACIAD0788	pilI	775995	776513	1	CDS	N, T	twitching motility protein	Dispensable	Dispensable	12	81.5974354	0.484823004	0.849734317	0
ACIAD0789	pilJ	776556	777989	1	CDS	S	type IV pilus biogenesis protein	Dispensable	Dispensable	22	214.3964668	1.417620568	0.261664471	0
ACIAD0790	chpA	778074	782387	1	CDS	T	component of chemotactic signal transduction system	Dispensable	Dispensable	86	709.2613526	0.724579126	0.48143462	0
ACIAD0791	dapE	782417	783550	-1	CDS	E	succinyl-diaminopimelate desuccinylase	Essential	Essential	0	174.7496297	-6.212361265	8.30E-05	0.0004143
ACIAD0792	ecnB	783669	783812	-1	CDS	-	bacteriolytic lipoprotein entericidin B	Dispensable	Dispensable	3	17.97679076	1.642198753	0.508825755	0
ACIAD0793	ACIAD0793	783956	784816	-1	CDS	S	hypothetical protein	Dispensable	Dispensable	22	163.4405716	3.857676895	0.006282003	0
ACIAD0794	ACIAD0794	784959	785372	1	CDS	S	hypothetical protein	Dispensable	Dispensable	7	54.05930683	0.636636271	0.794621139	0
ACIAD0795	ACIAD0795	785365	785868	1	CDS	S	hypothetical protein	Dispensable	Uncertain	1	82.42984461	-4.341988412	0.012952686	0.024322838
ACIADtRNAVal_24	ACIADtRNAVal_24	786125	786200	1	tRNA	-	tRNA-Val	Uncertain	Dispensable	0	14.16169485	-2.500010695	0.399375112	0.4151105
ACIADtRNAAsp_25	ACIADtRNAAsp_25	786224	786300	1	tRNA	-	tRNA-Asp	Uncertain	Uncertain	0	22.92027128	-2.855006344	NA	0.393006947
ACIADtRNAAsp_26	ACIADtRNAAsp_26	786348	786424	1	tRNA	-	tRNA-Asp	Uncertain	Uncertain	0	16.68097844	-2.732497731	0.329965006	0.458507616
ACIADtRNAVal_27	ACIADtRNAVal_27	786447	786522	1	tRNA	-	tRNA-Val	Uncertain	Dispensable	0	10.34725424	-2.267725418	0.43413267	0.299083376
ACIADtRNAAsp_28	ACIADtRNAAsp_28	786558	786634	1	tRNA	-	tRNA-Asp	Uncertain	Dispensable	0	10.89310981	-2.354764255	0.40181465	0.34051048
ACIADtRNAVal_29	ACIADtRNAVal_29	786732	786807	1	tRNA	-	tRNA-Val	Uncertain	Dispensable	1	15.38686728	-1.206123042	NA	0.040042106
ACIAD0797	ACIAD0797	786892	787356	1	CDS	S	hypothetical protein	Dispensable	Dispensable	8	67.87065051	-0.219477106	0.935387906	0.004782168
ACIAD0798	ACIAD0798	787435	788100	-1	CDS	S	hypothetical protein	Dispensable	Dispensable	8	106.7117139	0.074113094	0.980796816	0
ACIAD0799	ACIAD0799	788356	791001	-1	CDS	P	bifunctional sulfite reductase [NADPH] flavoprotein alpha-component/iron-uptake factor	Dispensable	Dispensable	32	401.659692	0.266233271	0.847236689	0
ACIAD0800	ACIAD0800	791158	791718	-1	CDS	-	hypothetical protein	Dispensable	Essential	0	114.2092331	-5.4945633	0.001722283	0.0019927
ACIAD0801	ACIAD0801	791811	793985	-1	CDS	S	hypothetical protein	Dispensable	Dispensable	32	349.2108369	0.239463517	0.896116286	0
ACIAD0802	ACIAD0802	794135	795346	1	CDS	P	MFS superfamily bicyclomycin/multidrug transport protein	Dispensable	Dispensable	19	172.9175126	0.327566592	0.870178643	0
ACIAD0803	ACIAD0803	795407	796117	-1	CDS	C	nitroreductase	Dispensable	Dispensable	6	117.4157268	0.51288514	0.815701752	0
ACIAD0804	gltS	796487	797722	1	CDS	E	sodium/glutamate symport carrier protein	Dispensable	Dispensable	10	218.3403848	1.132160665	0.477346698	0
ACIAD0805	ACIAD0805	797837	799336	1	CDS	E	amino-acid transport protein	Dispensable	Dispensable	26	258.2356336	0.122336505	0.956058562	0
ACIAD0806	ACIAD0806	799476	800426	1	CDS	T	hypothetical protein	Dispensable	Dispensable	20	146.1138156	0.963316175	0.5658716	0
ACIAD0807	ACIAD0807	800464	800658	-1	CDS	-	hypothetical protein	Dispensable	Dispensable	2	34.48340873	-0.164918001	0.964000899	0.004245794
ACIAD0808	ACIAD0808	800801	801379	-1	CDS	S	protease	Dispensable	Dispensable	7	87.96964227	-0.511378773	0.820524012	0.009024937
ACIAD0809	sbmA	801652	802845	1	CDS	I	transport protein	Dispensable	Dispensable	20	177.641191	0.562223727	0.752180979	0
ACIAD0810	ACIAD0810	802912	803142	-1	CDS	-	hypothetical protein	Dispensable	Dispensable	5	41.06071527	-0.447482439	0.896116286	0.007855508
ACIAD0811	ACIAD0811	803286	803810	-1	CDS	P	chromate transport protein	Dispensable	Dispensable	11	87.57958666	1.788571598	0.354025923	0
ACIAD0812	ACIAD0812	803807	804376	-1	CDS	P	chromate transport protein	Dispensable	Dispensable	8	91.92629609	0.581172038	0.789586452	0
ACIAD0813	ACIAD0813	804477	805400	1	CDS	K	transcriptional regulator	Dispensable	Dispensable	10	172.3168407	-0.764450026	0.742804101	0.015605846
ACIAD0814	ACIAD0814	805390	806088	-1	CDS	-	signal peptide	Dispensable	Dispensable	7	107.2142931	1.465885778	0.431925498	0
ACIAD0815	ACIAD0815	806277	807356	1	CDS	S	hypothetical protein	Dispensable	Dispensable	23	157.9490284	0.531296841	0.773637812	0
ACIAD0816	ACIAD0816	807394	808170	1	CDS	-	hypothetical protein	Dispensable	Dispensable	12	149.0626805	-1.219910555	0.525904501	0.041219202
ACIAD0817	ACIAD0817	808211	808342	1	CDS	-	hypothetical protein	Uncertain	Dispensable	2	24.0924884	-1.12136326	0.721302779	0.033484577
ACIAD0818	ACIAD0818	808377	809435	1	CDS	S	hypothetical protein	Dispensable	Dispensable	11	189.753241	2.314575018	0.077418086	0
ACIAD0819	ACIAD0819	809554	810078	1	CDS	-	hypothetical protein	Dispensable	Dispensable	4	61.37067237	-2.30738233	0.166815542	0.317604252
ACIAD0820	ACIAD0820	810384	810776	1	CDS	-	hypothetical protein	Dispensable	Dispensable	7	67.80276943	-1.18819368	0.610757075	0.03855952
ACIAD0821	ACIAD0821	810855	811034	1	CDS	-	hypothetical protein	Dispensable	Dispensable	4	38.85275929	-0.011496672	NA	0.003037678
ACIAD0822	gatB	811089	812576	-1	CDS	J	aspartyl/glutamyl-tRNA amidotransferase subunit B	Essential	Essential	2	261.495248	-5.606425986	1.31E-05	0.001560341
ACIAD0823	gatA	812576	814054	-1	CDS	J	aspartyl/glutamyl-tRNA amidotransferase subunit A	Essential	Essential	0	252.6399338	-6.725553991	1.13E-05	0.000134665
ACIAD0824	gatC	814107	814418	-1	CDS	J	aspartyl/glutamyl-tRNA amidotransferase subunit C	Essential	Uncertain	0	55.42372437	-4.369039992	0.037029674	0.022955633
ACIAD0825	mreB	814549	815589	1	CDS	D	rod shape-determining protein MreB	Dispensable	Uncertain	2	149.860383	-2.718308023	0.042010187	0.46623359
ACIAD0826	mreC	815608	816465	1	CDS	M	rod shape-determining protein MreC	Dispensable	Essential	1	128.3647639	-5.062368899	0.00063596	0.005119282
ACIAD0828	mreD	816500	816943	1	CDS	M	rod shape-determining protein	Dispensable	Uncertain	1	84.45402205	-4.201783704	0.033260954	0.032779688
ACIAD0829	ACIAD0829	816946	817497	1	CDS	D	Maf-like protein	Dispensable	Dispensable	9	86.1956133	-0.566208347	0.826910956	0.010164863
ACIAD0830	cafA	817525	818991	1	CDS	J	ribonuclease G, endoribonuclease G (cytoplasmic axial filament protein )	Dispensable	Dispensable	53	221.3651246	2.339608036	0.027288942	0
ACIAD0831	ACIAD0831	819128	819301	1	CDS	-	hypothetical protein	Dispensable	Uncertain	0	22.35961145	-3.277618115	0.163994805	0.204181482
ACIAD0832	wax-dgaT	819360	820736	-1	CDS	S	bifunctional wax ester synthase/acyl-CoA; diacylglycerol acyltransferase	Essential	Dispensable	8	200.4668553	-2.233171801	0.082269871	0.283462363
ACIAD0833	cysH	820908	821657	-1	CDS	P	phosphoadenosine phosphosulfate reductase	Uncertain	Essential	1	121.0544588	-4.872858885	0.002907537	0.007732861
ACIAD0834	thrH	821840	822457	1	CDS	E	phosphoserine phosphatase	Dispensable	Dispensable	4	78.11051143	-2.498900308	0.096570247	0.414520112
ACIAD0835	ACIAD0835	822510	823976	-1	CDS	I	long-chain fatty acid transport protein	Dispensable	Dispensable	20	195.6846596	-0.265803854	0.866074529	0.005290198
ACIAD0836	ACIAD0836	824035	824184	-1	CDS	-	hypothetical protein	Dispensable	Dispensable	2	21.68505314	0.835719401	0.773637812	0
ACIAD0837	ACIAD0837	824367	825299	-1	CDS	J	hypothetical protein	Dispensable	Dispensable	15	152.2414174	-0.872459533	0.607995489	0.019689168
ACIAD0838	ACIAD0838	825453	826262	-1	CDS	O	hypothetical protein	Dispensable	Dispensable	13	131.4697931	-0.591995186	0.788109893	0.010749175
ACIAD0839	ffh	826408	827820	1	CDS	U	GTP-binding signal recognition particle protein	Dispensable	Essential	0	245.3318285	-6.547782396	5.83E-05	0.000198763
ACIAD0840	ACIAD0840	827888	828619	-1	CDS	K	pantothenate kinase	Essential	Essential	0	105.2085355	-5.415453081	0.001898065	0.002368824
ACIAD0841	ACIAD0841	828626	829387	-1	CDS	H	biotin--[acetyl-CoA-carboxylase] synthetase	Essential	Essential	0	127.8640031	-5.62402785	0.001303159	0.001501416
ACIAD0842	ACIAD0842	829418	830221	1	CDS	S	hypothetical protein	Dispensable	Dispensable	21	134.40097	0.839912552	0.648131655	0
ACIAD0843	ACIAD0843	830291	830422	1	CDS	-	hypothetical protein	Uncertain	Dispensable	1	13.08177796	-1.422021775	0.617915954	0.062734095
ACIAD0844	ACIAD0844	830419	831126	1	CDS	K	GntR family transcriptional regulator	Dispensable	Dispensable	8	123.9762008	-1.564477756	0.419760596	0.083782313
ACIAD0846	ACIAD0846	831224	834673	1	CDS	D	chromosome segregation ATPase	Dispensable	Dispensable	36	589.0124342	-0.420363571	0.73906651	0.007405833
ACIAD0847	ACIAD0847	834675	835652	1	CDS	D	cell division protein (ZipA-like)	Dispensable	Essential	0	179.9066181	-6.1516584	0.000180723	0.000473188
ACIAD0848	ligA	835730	837760	1	CDS	L	DNA ligase	Essential	Essential	1	298.6859679	-5.79876799	4.72E-06	0.001024436
ACIAD0849	ACIAD0849	837903	838958	-1	CDS	G, M	dehydrogenase	Dispensable	Dispensable	15	178.2910963	-0.388328183	0.849384531	0.006907452
ACIAD0850	ACIAD0850	839089	839664	1	CDS	-	hypothetical protein	Dispensable	Dispensable	7	84.07640162	-0.543220031	0.812661632	0.009670535
ACIAD0851	ACIAD0851	839668	839868	1	CDS	-	hypothetical protein	Dispensable	Dispensable	6	34.17957732	1.773062698	0.477018207	0
ACIAD0852	bfrA	840124	840588	1	CDS	P	bacterioferritin	Dispensable	Dispensable	4	58.08441969	-2.068848602	0.241878321	0.216313831
ACIAD0853	ACIAD0853	840816	841574	1	CDS	S	hypothetical protein	Dispensable	Dispensable	12	118.2463861	-0.150731688	0.956058562	0.004116427
ACIAD0854	bcp	841642	842217	-1	CDS	O	bacterioferritin comigratory protein	Dispensable	Uncertain	5	79.29345184	-2.668197834	0.078749093	0.493622301
ACIAD0855	ACIAD0855	842318	843076	1	CDS	I	hydrolase, biotin biosynthesis (BioH)	Essential	Dispensable	7	147.462941	-1.273035149	0.488052666	0.046071408
ACIAD0856	bioA	843134	844462	1	CDS	H	adenosylmethionine-8-amino-7-oxononanoate aminotransferase	Essential	Dispensable	10	219.0714601	1.63069972	0.267869807	0
ACIAD0857	bioF	844449	845606	1	CDS	H	8-amino-7-oxononanoate synthase	Essential	Dispensable	16	210.9507717	0.167516745	0.941219283	0
ACIAD0858	ACIAD0858	845597	846364	1	CDS	I	biotin biosynthesis protein (BioC)	Essential	Dispensable	9	111.8420337	-1.319818592	0.439185227	0.050790331
ACIAD0859	bioD	846361	847002	1	CDS	H	dithiobiotin synthetase	Essential	Dispensable	3	81.15979998	-0.829865602	0.699606469	0.017966842
ACIAD0860	ACIAD0860	847070	848185	-1	CDS	-	hypothetical protein	Uncertain	Uncertain	2	165.0110641	-4.597437629	0.000470581	0.01404642
ACIAD0861	ACIAD0861	848321	849262	-1	CDS	J	ribosomal large subunit pseudouridine synthase B (pseudouridylate synthase) (Uracil hydrolyase)	Dispensable	Dispensable	7	136.6473848	-1.755349972	0.197330162	0.121964906
ACIAD0862	ACIAD0862	849304	849894	-1	CDS	K	hypothetical protein	Dispensable	Uncertain	4	101.162484	-2.818715732	0.072025378	0.412121871
ACIAD0863	ACIAD0863	849891	850682	-1	CDS	S	hypothetical protein	Dispensable	Dispensable	19	141.1516819	1.364165127	0.42997126	0
ACIAD0864	ACIAD0864	850965	851669	1	CDS	J	acetyltransferase	Dispensable	Dispensable	11	118.2614676	-0.065095907	0.982156527	0.003414792
ACIAD0865	ACIAD0865	851697	852332	-1	CDS	J	hypothetical protein	Dispensable	Dispensable	16	104.8470775	1.103584957	0.55932762	0
ACIAD0866	ACIAD0866	852416	853078	-1	CDS	S	hypothetical protein	Dispensable	Dispensable	8	115.2679518	0.380355849	0.882028243	0
ACIAD0868	ACIAD0868	853175	853735	1	CDS	S	hypothetical protein	Essential	Dispensable	3	88.40114702	-2.226750886	0.221858671	0.2806145
ACIAD0869	rpmF	853807	853992	1	CDS	J	50S ribosomal protein L32	Essential	Uncertain	0	28.45090315	-3.567668951	0.114381076	0.119657485
ACIAD0870	fabD	854146	855132	1	CDS	I	malonyl CoA-ACP transacylase	Uncertain	Essential	0	146.0059628	-5.945164376	0.000225553	0.000743611
ACIAD0871	fabG	855129	855863	1	CDS	I	3-oxoacyl-ACP reductase	Essential	Essential	0	127.829181	-5.730154927	0.000564308	0.00119037
ACIAD0872	acpP	855841	856185	1	CDS	I	acyl carrier protein	Essential	Uncertain	1	53.19945325	-3.622811957	0.082023661	0.107507191
ACIAD0873	ACIAD0873	856374	856850	1	CDS	S	LysM domain/BON superfamily protein	Dispensable	Dispensable	4	65.38962677	-0.455692483	0.849384531	0.007996911
ACIAD0874	ACIAD0874	856853	858085	-1	CDS	S	phage related protein	Dispensable	Dispensable	18	209.0046101	0.079617828	0.972290625	0
ACIAD0875	thiD	858160	858939	-1	CDS	H	bifunctional hydroxy-methylpyrimidine kinase/hydroxy-phosphomethylpyrimidine kinase	Essential	Essential	0	130.8931505	-5.682267604	0.000961713	0.001321837
ACIAD0876	ACIAD0876	859037	859711	1	CDS	S	hydrolase	Dispensable	Uncertain	4	120.6048466	-3.007371883	0.074513922	0.316819815
ACIAD0877	ACIAD0877	859872	860993	1	CDS	S	acyltransferase	Dispensable	Dispensable	20	165.4044249	0.61294669	0.752655282	0
ACIAD0878	ACIAD0878	861018	861470	-1	CDS	S	hypothetical protein	Essential	Uncertain	1	69.11633225	-4.101651896	0.022892191	0.04049292
ACIAD0879	fabB	861789	863018	-1	CDS	I	beta-ketoacyl-ACP synthase I	Essential	Essential	0	234.5470882	-6.46741855	8.40E-05	0.00023701
ACIAD0880	ACIAD0880	863318	864703	1	CDS	-	hypothetical protein	Dispensable	Dispensable	12	209.402481	-1.473963242	0.256781653	0.069765867
ACIAD0881	rpsL	864888	865262	1	CDS	J	30S ribosomal protein S12	Essential	Uncertain	1	67.52396105	-3.949777398	0.045516183	0.055586028
ACIAD0883	rpsG	865423	865893	1	CDS	J	30S ribosomal protein S7	Essential	Uncertain	1	78.7339554	-4.290379976	0.013721386	0.027154699
ACIAD0884	fusA	866071	868209	1	CDS	J	elongation factor G	Essential	Essential	2	321.8206533	-5.620578689	2.26E-07	0.001512785
ACIAD0885	tufA	868301	869491	1	CDS	J	elongation factor Tu	Dispensable	Dispensable	30	188.2611828	1.046298836	0.503022457	0
ACIAD0886	ACIAD0886	869748	870629	1	CDS	S	metal-dependent hydrolase	Dispensable	Dispensable	21	150.3651346	0.988171545	0.582360565	0
ACIAD0887	rimI	870782	871240	1	CDS	S	ribosomal-protein-alanine acetyltransferase (acetylating enzyme for N-terminal of ribosomal protein S18)	Dispensable	Dispensable	2	61.4353859	-1.659162782	0.367519009	0.101138529
ACIAD0888	ACIAD0888	871247	872062	-1	CDS	O	arginyl-tRNA-protein transferase	Dispensable	Dispensable	11	107.4321824	0.719157792	0.698298139	0
ACIAD0889	aat	872087	872812	-1	CDS	O	leucyl/phenylalanyl-tRNA--protein transferase	Dispensable	Dispensable	7	140.2038713	-2.066512792	0.220845327	0.21544777
ACIAD0890	trxB	872885	873832	-1	CDS	O	thioredoxin reductase	Essential	Uncertain	2	126.326447	-4.565647498	0.001344878	0.015044116
ACIAD0891	ACIAD0891	874099	877155	1	CDS	D	cell division protein, required for chromosome partitioning (FstK)	Essential	Essential	1	519.5583569	-7.071066217	3.15E-08	6.32E-05
ACIAD0892	ACIAD0892	877202	877489	-1	CDS	-	hypothetical protein	Dispensable	Uncertain	3	58.65237616	-2.68598611	0.21845874	0.483886855
ACIAD0893	minE	877735	878007	-1	CDS	D	cell division topological specificity factor (reverses minC inhibition of FtsZ ring)	Dispensable	Uncertain	0	54.10954519	-4.256574403	0.049187437	0.02918082
ACIAD0894	minD	878010	878846	-1	CDS	D	cell division inhibitor, a membrane ATPase,activates minC	Dispensable	Essential	0	119.7007126	-5.64762083	0.000689394	0.001425906
ACIAD0895	minC	878889	879611	-1	CDS	D	cell division inhibitor, inhibits ftsZ ring formation	Dispensable	Uncertain	2	109.707031	-4.379158296	0.002235626	0.022463773
ACIAD0896	ACIAD0896	879735	880586	-1	CDS	-	hypothetical protein	Dispensable	Dispensable	11	147.0817343	1.752484874	0.26114223	0
ACIAD0897	ACIAD0897	880798	881724	-1	CDS	I	acyltransferase	Dispensable	Dispensable	6	148.6772798	-1.886911111	0.241878321	0.156330699
ACIAD0898	ACIAD0898	881975	882628	1	CDS	M	hypothetical protein	Dispensable	Dispensable	9	78.66205683	-0.159510977	0.946046926	0.004196016
ACIAD0900	rep	882754	884793	1	CDS	L	ATP-dependent DNA helicase	Essential	Essential	2	306.3172807	-5.867677379	1.34E-06	0.000881042
ACIAD0901	dut	884818	885270	1	CDS	F	deoxyuridine 5'-triphosphate nucleotidohydrolase	Essential	Essential	0	83.63386977	-4.98267476	0.00887295	0.00608969
ACIAD0902	algC	885462	886886	1	CDS	G	phosphomannomutase	Dispensable	Dispensable	12	245.6089259	-0.102745231	0.959886476	0.003707244
ACIAD0903	argB	886897	887808	1	CDS	E	acetylglutamate kinase	Essential	Dispensable	8	165.9705774	1.115966395	0.545703101	0
ACIAD0904	ACIAD0904	887884	888714	1	CDS	S	hypothetical protein	Dispensable	Dispensable	10	149.3066926	0.682192711	0.740298144	0
ACIAD0905	ACIAD0905	888813	889670	1	CDS	S	glutamine amidotransferase	Dispensable	Dispensable	7	157.1029792	-0.643548672	0.781746281	0.012018721
ACIAD0907	ACIAD0907	889766	890854	1	CDS	-	hypothetical protein	Dispensable	Essential	0	181.0335495	-6.163018523	0.000172261	0.000461564
ACIAD0908	ACIAD0908	890851	891162	1	CDS	S	hypothetical protein	Dispensable	Dispensable	3	53.07967524	-0.055311539	0.988432308	0.003342629
ACIAD0909	smpA	891218	891616	-1	CDS	M	outer membrane lipoprotein	Dispensable	Dispensable	7	63.81982604	-0.166165684	0.956058562	0.004257363
ACIAD0910	fur	891728	892168	1	CDS	P	negative regulator of ferric iron uptake	Dispensable	Essential	0	73.58025674	-4.813058556	0.013222922	0.008805544
ACIAD0911	pilU	892214	893365	-1	CDS	N, U	twitching motility protein	Dispensable	Dispensable	14	207.9367626	0.364872724	0.871178323	0
ACIAD0912	pilT	893402	894436	-1	CDS	N, U	twitching motility protein	Dispensable	Dispensable	10	171.0001212	-1.561063702	0.310366169	0.083210063
ACIAD0913	ACIAD0913	894546	895250	1	CDS	S	hypothetical protein	Dispensable	Dispensable	7	122.8993009	1.214851583	0.463525149	0
ACIAD0914	ACIAD0914	895387	896244	1	CDS	V	undecaprenol kinase 2 (bacitracin resistance protein 2)	Dispensable	Dispensable	4	138.820742	-2.137129492	0.16445322	0.242739467
ACIAD0915	ACIAD0915	896340	897125	-1	CDS	E	transglutaminase	Dispensable	Uncertain	3	119.0067462	-3.400156498	0.016070909	0.163999598
ACIAD0916	sbcC	897336	900932	-1	CDS	L	ATP-dependent dsDNA exonuclease (suppression of recBC)	Dispensable	Dispensable	27	601.204975	-0.920780316	0.362519135	0.021839337
ACIAD0917	sbcD	900942	902192	-1	CDS	L	ATP-dependent dsDNA exonuclease (suppression of recBC)	Dispensable	Dispensable	12	222.1512412	-0.084047862	0.972564366	0.003559014
ACIAD0918	ACIAD0918	902316	902789	1	CDS	O	hypothetical protein	Dispensable	Dispensable	3	82.70983152	-0.970228554	0.679902023	0.024276944
ACIAD0919	ACIAD0919	902868	903437	-1	CDS	-	hypothetical protein	Essential	Dispensable	7	93.19594235	-1.043967837	0.642142556	0.028411561
ACIAD0920	ACIAD0920	903793	904248	1	CDS	-	hypothetical protein	Dispensable	Dispensable	3	95.98186406	-2.490077058	0.228997285	0.409837682
ACIAD0921	ACIAD0921	904315	905226	1	CDS	S	hypothetical protein	Dispensable	Dispensable	15	126.7142964	0.085531822	0.968831905	0
ACIAD0922	ACIAD0922	905229	906344	-1	CDS	E	D-amino acid oxidase	Dispensable	Dispensable	14	178.3261847	-0.333560067	0.87287521	0.006131382
ACIAD0923	hemB	906369	907430	-1	CDS	H	delta-aminolevulinic acid dehydratase	Essential	Essential	1	177.154671	-5.501570493	0.000142922	0.001962409
ACIAD0924	ACIAD0924	907492	907989	1	CDS	Q	hypothetical protein	Dispensable	Dispensable	11	88.14493838	1.069119179	0.644243309	0
ACIAD0925	ACIAD0925	908094	908216	-1	CDS	-	hypothetical protein	Uncertain	Uncertain	0	18.3111999	-2.88698575	0.282888775	0.376428228
ACIAD0926	emrA	908317	909453	1	CDS	V	multidrug resistance secretion protein	Dispensable	Dispensable	13	165.5871849	0.107147716	0.958716701	0
ACIAD0927	emrB	909460	911007	1	CDS	P	major facilitator superfamily multidrug resistance protein	Dispensable	Dispensable	13	208.3416829	-0.61110243	0.703682106	0.011203446
ACIAD0929	ggt	911211	913172	1	CDS	E	gamma-glutamyltranspeptidase precursor	Dispensable	Dispensable	31	302.0011406	1.567688409	0.152016021	0
ACIAD0930	glpK	913230	914717	-1	CDS	C	glycerol kinase	Dispensable	Dispensable	14	203.9717287	0.217699283	0.896889676	0
ACIADtmRNA	tmRNA	914849	915208	1	misc_RNA	-	mRNA template for tagging proteins	Uncertain	Uncertain	2	51.16486285	-3.208641695	0.096933842	0.22982869
ACIAD0931	ACIAD0931	915460	916092	-1	CDS	S	hypothetical protein	Dispensable	Dispensable	11	121.9391515	-1.685927197	0.386227191	0.106593983
ACIAD0932	ACIAD0932	916256	916531	1	CDS	-	hypothetical protein	Dispensable	Dispensable	1	46.64928226	-0.506262174	0.866428609	0.008925255
ACIAD0933	ACIAD0933	916604	917467	1	CDS	S	hypothetical protein	Dispensable	Dispensable	12	132.5985865	-0.801677163	0.655100808	0.016909262
ACIAD0934	ACIAD0934	917418	918176	1	CDS	S	hypothetical protein	Dispensable	Dispensable	13	117.4891119	-0.442659874	0.83028374	0.007773607
ACIAD0935	ACIAD0935	918173	918793	1	CDS	K	RNA polymerase sigma factor	Dispensable	Dispensable	10	102.7889646	1.552948763	0.349440315	0
ACIAD0936	ACIAD0936	918787	918966	1	CDS	-	hypothetical protein	Dispensable	Dispensable	1	43.74775262	0.818230581	NA	0
ACIAD0937	ACIAD0937	919314	919973	-1	CDS	S	hypothetical protein	Dispensable	Dispensable	14	113.9041089	-0.227611673	0.935387906	0.00486772
ACIAD0938	ACIAD0938	920096	920200	1	CDS	-	hypothetical protein	Uncertain	Dispensable	1	19.95816095	1.612346995	NA	0
ACIAD0939	ACIAD0939	921123	922922	1	CDS	U	hemolysin activator protein	Dispensable	Dispensable	22	316.0029296	1.130954702	0.368571256	0
ACIAD0940	ACIAD0940	923008	934143	1	CDS	U	hemagglutinin/hemolysin-related protein	Dispensable	Dispensable	146	1867.621744	0.545131397	0.482243384	0
ACIAD0941	ACIAD0941	934145	934615	1	CDS	-	hypothetical protein	Essential	Essential	0	70.20868336	-4.861595996	0.008336578	0.007924471
ACIAD0942	ACIAD0942	934985	935446	1	CDS	-	hypothetical protein	Dispensable	Dispensable	6	63.80232167	-0.726976896	0.758486489	0.014393785
ACIAD0943	ACIAD0943	935521	937062	1	CDS	-	phosphoglycerate kinase	Dispensable	Dispensable	23	267.9212272	1.914175238	0.098499672	0
ACIAD0944	ACIAD0944	937071	937502	1	CDS	-	hemolysin	Dispensable	Essential	0	99.01255345	-5.050837571	0.011130682	0.005249543
ACIAD0945	ACIAD0945	937499	937765	1	CDS	-	hypothetical protein	Dispensable	Dispensable	2	41.64085832	-1.301433673	0.607971073	0.048883656
ACIAD0946	ACIAD0946	937826	938071	1	CDS	-	hypothetical protein	Dispensable	Dispensable	1	49.28585869	-1.918324543	0.399413552	0.165621753
ACIAD0947	ACIAD0947	938068	938910	1	CDS	-	hypothetical protein	Dispensable	Dispensable	7	149.7131388	-1.796420313	0.281580946	0.131930744
ACIAD0948	ACIAD0948	938996	940396	1	CDS	-	hemagglutinin/hemolysin-related protein	Dispensable	Dispensable	13	216.7504516	-0.620376616	0.725284519	0.01143073
ACIAD0949	ACIAD0949	940402	940773	1	CDS	-	hypothetical protein	Dispensable	Uncertain	1	82.5594279	-4.093806001	0.047017277	0.041165924
ACIAD0951	ACIAD0951	940911	941063	1	CDS	-	hypothetical protein	Uncertain	Dispensable	1	22.8476131	-0.515453254	0.879920119	0.009105104
ACIAD0952	ACIAD0952	941311	942168	-1	CDS	L	IS1236 transposase protein 2	Uncertain	Dispensable	30	132.6044968	0.894089942	0.598100613	0
ACIAD0953	ACIAD0953	942177	942470	-1	CDS	L	IS1236 transposase protein 1	Uncertain	Dispensable	7	51.29034465	-1.103544574	0.658799099	0.032244199
ACIAD0955	ACIAD0955	942665	943267	1	CDS	-	hypothetical protein	Uncertain	Dispensable	17	111.1057555	2.12856364	0.258023253	0
ACIAD0956	ACIAD0956	943379	943648	-1	CDS	-	hypothetical protein	Uncertain	Dispensable	5	43.01576528	1.49744837	0.561333555	0
ACIAD0957	ACIAD0957	943626	944483	-1	CDS	L	IS1236 transposase protein 2	Uncertain	Dispensable	25	129.488988	1.184875488	0.456620851	0
ACIAD0958	ACIAD0958	944492	944785	-1	CDS	L	IS1236 transposase protein 1	Uncertain	Dispensable	7	42.78167472	-0.723365863	0.781746281	0.014282006
ACIAD0959	ACIAD0959	944855	945619	-1	CDS	-	hypothetical protein	Uncertain	Uncertain	4	119.2143075	-3.207438271	0.030316879	0.230295602
ACIAD0960	ACIAD0960	946208	947596	1	CDS	C	succinate-semialdehyde dehydrogenase [NADP+] (GabD-like)	Dispensable	Dispensable	14	253.35581	0.085888322	0.968831905	0
ACIAD0961	ACIAD0961	947697	948011	-1	CDS	-	hypothetical protein	Dispensable	Dispensable	6	42.45497263	1.006637042	0.654257718	0
ACIAD0962	ACIAD0962	948144	948896	-1	CDS	F	MutT/nudix family protein	Dispensable	Uncertain	3	110.9772998	-3.749155445	0.00751914	0.083692823
ACIAD0963	ACIAD0963	949007	950524	-1	CDS	H	nicotinate phosphoribosyltransferase	Uncertain	Dispensable	26	283.059015	0.590710971	0.742804101	0
ACIAD0964	ACIAD0964	950541	951422	-1	CDS	F	ribose-phosphate pyrophosphokinase (phosphoribosyl pyrophosphate synthetase)	Dispensable	Dispensable	8	177.8248443	-1.212735674	0.510557585	0.040602578
ACIAD0965	ACIAD0965	951754	953685	1	CDS	I, O	hypothetical protein	Dispensable	Dispensable	24	300.447605	-0.279966246	0.879284397	0.005455966
ACIAD0966	ACIAD0966	953779	954441	-1	CDS	E	amino acid transporter LysE	Dispensable	Dispensable	12	106.6286436	0.737558549	0.70027423	0
ACIAD0967	iciA	954585	955478	1	CDS	K	chromosome replication initiation inhibitor protein	Dispensable	Dispensable	12	139.7790974	-0.065618891	0.977605688	0.003418693
ACIAD0968	ACIAD0968	955566	956267	1	CDS	K	GntR family transcriptional regulator	Dispensable	Dispensable	6	118.7772913	0.025269779	0.991637279	0
ACIAD0969	ACIAD0969	956269	957033	-1	CDS	P	iron ABC transporter ATP-binding protein	Essential	Dispensable	9	107.9551285	-0.59699156	0.755029935	0.010866173
ACIAD0970	ACIAD0970	957037	958053	-1	CDS	P	iron ABC transporter	Dispensable	Dispensable	9	187.0580415	0.17081978	0.946180572	0
ACIAD0971	ACIAD0971	958057	959118	-1	CDS	P	iron ABC transporter substrate-binding protein	Dispensable	Dispensable	6	162.7656996	-1.436035128	0.324397948	0.064563281
ACIAD0973	ACIAD0973	959235	961349	1	CDS	P	ferrichrome-iron receptor protein	Dispensable	Dispensable	47	367.014178	0.876379971	0.527438524	0
ACIAD0974	ACIAD0974	961392	961847	-1	CDS	S	acetyltransferase	Dispensable	Dispensable	8	81.86571729	0.340185821	0.908081263	0
ACIAD0975	ACIAD0975	962614	963069	1	CDS	-	hypothetical protein	Dispensable	Dispensable	4	80.42330743	-2.454488424	0.191428919	0.39112439
ACIAD0976	ACIAD0976	963439	963561	1	CDS	-	hypothetical protein	Uncertain	Dispensable	2	15.48759614	1.021246877	0.733571954	0
ACIAD0977	ACIAD0977	963641	964639	1	CDS	S	dioxygenase	Dispensable	Dispensable	12	148.3200943	1.327310273	0.372866694	0
ACIAD0978	vanR	964806	965492	1	CDS	K	ferulate or vanillate catabolism transcriptional regulator	Dispensable	Dispensable	7	100.2401318	-0.075513324	0.97792426	0.003493331
ACIAD0979	vanB	965539	966495	-1	CDS	C	vanillate O-demethylase	Dispensable	Dispensable	11	206.0125533	1.334626652	0.463993554	0
ACIAD0980	vanA	966498	967574	-1	CDS	P	vanillate O-demethylase oxygenase	Dispensable	Dispensable	16	197.9611504	1.099231306	0.547524861	0
ACIAD0981	ACIAD0981	968151	968396	-1	CDS	-	hypothetical protein	Uncertain	Dispensable	3	38.25882239	0.537049818	0.860324449	0
ACIAD0982	vanK	968383	969729	1	CDS	G	MFS superfamily vanillate transporter	Dispensable	Dispensable	22	231.7268064	0.943064962	0.511521383	0
ACIAD0983	ACIAD0983	969761	971044	1	CDS	M	porin	Dispensable	Dispensable	20	208.3784492	2.103019654	0.099298604	0
ACIAD0984	ACIAD0984	971137	972282	-1	CDS	C, H	hydroxylase	Dispensable	Dispensable	4	171.253778	-0.844336883	0.590543508	0.01853474
ACIAD0985	ACIAD0985	972542	973354	-1	CDS	K	transcriptional regulator	Uncertain	Dispensable	12	153.7149635	1.380173077	0.451674056	0
ACIAD0986	ACIAD0986	973629	973934	1	CDS	Q	ferredoxin	Dispensable	Dispensable	2	55.60988487	-0.836588717	0.775480507	0.018228522
ACIAD0987	ACIAD0987	973953	974252	1	CDS	-	hypothetical protein	Dispensable	Uncertain	0	39.41536188	-4.02263447	0.053721844	0.047778773
ACIAD0988	ACIAD0988	974261	975322	1	CDS	P	vanillate O-demethylase oxygenase	Dispensable	Dispensable	12	168.6722458	-0.702881986	0.687731058	0.013663939
ACIAD0989	fabG	975328	976098	1	CDS	S	3-ketoacyl-ACP reductase	Dispensable	Dispensable	16	125.7900002	0.544581407	0.804773821	0
ACIAD0990	ACIAD0990	976109	977044	1	CDS	S	dioxygenase	Dispensable	Dispensable	4	154.6917269	-0.50338487	0.812533575	0.008869679
ACIAD0991	ACIAD0991	977070	978281	1	CDS	C	ferredoxin reductase	Dispensable	Dispensable	10	199.0250285	-0.477545231	0.776571742	0.008385707
ACIAD0992	ACIAD0992	978348	979577	1	CDS	G	major facilitator superfamily permease	Dispensable	Dispensable	9	176.7399706	-1.471164691	0.228428992	0.069369097
ACIAD0993	ACIAD0993	979608	980132	1	CDS	S	hypothetical protein	Dispensable	Dispensable	3	89.01599334	-1.755210338	0.400459309	0.121932157
ACIAD0994	ACIAD0994	980194	981033	1	CDS	S	hydrolase	Dispensable	Dispensable	11	113.9885225	-0.40355105	0.837564257	0.007139982
ACIAD0995	ACIAD0995	981037	981831	1	CDS	S	short chain dehydrogenase	Dispensable	Dispensable	8	135.7214744	0.566112132	0.794280281	0
ACIAD0997	ACIAD0997	981843	982634	1	CDS	H	L-aspartate dehydrogenase	Dispensable	Dispensable	8	119.0553168	0.473285808	0.825631085	0
ACIAD0998	ACIAD0998	982648	984114	1	CDS	C	aldehyde dehydrogenase	Dispensable	Dispensable	15	243.4210214	0.984459807	0.494675732	0
ACIAD0999	ACIAD0999	984177	985817	1	CDS	E, H	hypothetical protein	Dispensable	Dispensable	17	244.8157995	0.298518984	0.864925266	0
ACIAD1000	ACIAD1000	986067	987266	1	CDS	-	signal peptide	Essential	Dispensable	20	184.8775256	0.261015084	0.896116286	0
ACIAD1001	ACIAD1001	987410	988753	1	CDS	S	iron-regulated membrane protein	Dispensable	Dispensable	14	191.7867377	0.293732524	0.878836468	0
ACIAD1002	ACIAD1002	988750	989241	-1	CDS	K	GNAT family acetyltransferase	Dispensable	Dispensable	9	66.570447	0.858523163	0.699606469	0
ACIAD1003	ACIAD1003	989420	991558	-1	CDS	P	ferric siderophore receptor protein	Dispensable	Dispensable	24	331.0619098	-0.102270026	0.956058562	0.003703401
ACIAD1004	ACIAD1004	991629	992780	1	CDS	S	hypothetical protein	Uncertain	Dispensable	12	202.6234862	0.337507794	0.878036618	0
ACIAD1005	ACIAD1005	992814	993299	-1	CDS	-	hypothetical protein	Dispensable	Dispensable	6	72.54941704	-1.170304809	0.580838925	0.037132876
ACIAD1006	ACIAD1006	993363	994655	-1	CDS	G	major facilitator superfamily permease	Dispensable	Dispensable	11	194.6996773	-0.710295888	0.680081594	0.013884535
ACIAD1007	mqo	994715	996346	-1	CDS	C	malate:quinone oxidoreductase	Dispensable	Dispensable	14	258.8454532	-0.273350931	0.879284397	0.005377902
ACIAD1008	betA	996846	998507	-1	CDS	E	choline dehydrogenase	Dispensable	Dispensable	20	235.5632392	1.419071933	0.254847163	0
ACIAD1009	betB	998596	1000068	-1	CDS	C	betaine aldehyde dehydrogenase	Dispensable	Dispensable	10	214.9376074	-1.412669074	0.262833642	0.061540297
ACIAD1010	betI	1000061	1000687	-1	CDS	K	BetI family transcriptional regulator	Dispensable	Dispensable	10	92.86163566	1.102138403	0.507471138	0
ACIAD1011	ACIAD1011	1000935	1002515	1	CDS	P	choline/carnitine/betaine transporter family protein	Dispensable	Dispensable	16	284.3006937	0.716503817	0.649254579	0
ACIAD1012	betT	1002681	1004741	1	CDS	P	choline transport protein BetT	Dispensable	Dispensable	28	310.6639848	0.737003963	0.547524861	0
ACIAD1013	ACIAD1013	1004754	1005377	1	CDS	S	hypothetical protein	Dispensable	Dispensable	5	76.46601431	1.102762437	0.463525149	0
ACIAD1014	ACIAD1014	1005416	1006531	-1	CDS	-	transcriptional regulator	Dispensable	Dispensable	13	195.7164274	-0.102959292	0.968167251	0.003708976
ACIAD1015	lipA	1006746	1007777	-1	CDS	H	lipoyl synthase	Dispensable	Dispensable	12	170.1554981	-1.581079641	0.326966766	0.086616306
ACIAD1017	acoA	1008126	1009088	1	CDS	C	acetoin:2,6-dichlorophenolindophenol oxidoreductase alpha subunit	Dispensable	Uncertain	6	150.9921729	-3.035890866	0.019009278	0.303456438
ACIAD1018	acoB	1009104	1010123	1	CDS	C	acetoin:2,6-dichlorophenolindophenol oxidoreductase alpha subunit	Dispensable	Dispensable	13	138.9619915	-0.071775462	0.974386436	0.003464946
ACIAD1019	acoC	1010125	1011666	1	CDS	C	dihydrolipoamide acetyltransferase	Dispensable	Dispensable	14	281.0120493	-2.115957466	0.119524697	0.234317062
ACIAD1020	acoD	1011671	1013077	1	CDS	C	dihydrolipoamide dehydrogenase (E3 component of pyruvate and 2-oxoglutarate dehydrogenase complexes)	Dispensable	Dispensable	13	233.7209312	-1.166538038	0.472035473	0.036839008
ACIAD1021	ACIAD1021	1013095	1014210	1	CDS	E	(R,R)-butanediol dehydrogenase	Dispensable	Dispensable	8	183.2823737	-0.782786685	0.633132495	0.016235012
ACIAD1022	budC	1014220	1015035	1	CDS	S	acetoin dehydrogenase	Dispensable	Dispensable	15	154.4703594	0.870401494	0.695894808	0
ACIAD1023	ACIAD1023	1015324	1015845	1	CDS	I	acyl-CoA thioester hydrolase	Dispensable	Dispensable	5	68.28192664	-1.156407507	0.573819226	0.036059723
ACIAD1024	ACIAD1024	1015985	1016251	-1	CDS	-	hypothetical protein	Dispensable	Uncertain	1	33.27250593	-3.1731342	0.102630542	0.243883544
ACIAD1025	ACIAD1025	1016717	1017733	1	CDS	S	cobalamin synthesis protein	Dispensable	Dispensable	6	164.6893305	1.918851003	0.169229886	0
ACIAD1026	dctA	1017738	1018868	-1	CDS	C	aerobic C4-dicarboxylate transport protein	Dispensable	Dispensable	9	174.1536358	0.025391979	0.99088845	0
ACIAD1027	ACIAD1027	1019216	1019746	1	CDS	S	hypothetical protein	Dispensable	Dispensable	7	77.89938369	-1.211669441	0.549908396	0.040511701
ACIAD1028	fbp	1019796	1020131	1	CDS	O	peptidyl-prolyl cis-trans isomerase	Dispensable	Dispensable	4	52.91477995	-0.681327978	0.793983938	0.013042059
ACIAD1029	ACIAD1029	1020509	1022584	1	CDS	M	lipoprotein	Dispensable	Dispensable	21	317.9023674	1.433744286	0.241878321	0
ACIAD1030	ACIAD1030	1022591	1023865	1	CDS	M	N-glycosyl transferase	Dispensable	Dispensable	9	239.2858533	-2.564447584	0.048105404	0.449735804
ACIAD1031	ACIAD1031	1023883	1024302	1	CDS	-	hypothetical protein	Dispensable	Dispensable	9	76.14254866	0.736979416	0.792503949	0
ACIAD1032	ACIAD1032	1024475	1025620	1	CDS	I	acyltransferase	Dispensable	Dispensable	18	165.8130728	1.121980437	0.501092556	0
ACIAD1033	ACIAD1033	1025704	1026279	1	CDS	H	nucleoside/purine/pyrimidine transport protein PnuC	Dispensable	Dispensable	7	86.51093032	-0.606322932	0.808933313	0.011088065
ACIAD1034	ACIAD1034	1026276	1026551	1	CDS	-	hypothetical protein	Dispensable	Dispensable	4	52.98955937	2.143314122	0.322830893	0
ACIAD1035	ACIAD1035	1026610	1027206	1	CDS	S	esterase	Dispensable	Dispensable	6	95.28967315	-0.835674871	0.731519516	0.018192734
ACIAD1036	ACIAD1036	1027247	1028542	-1	CDS	G	major facilitator superfamily permease	Dispensable	Dispensable	18	219.9443285	-0.399696373	0.837564257	0.007080377
ACIAD1037	ACIAD1037	1028648	1028851	-1	CDS	-	hypothetical protein	Dispensable	Dispensable	3	48.31643295	0.849214382	NA	0
ACIAD1038	ACIAD1038	1029053	1029904	1	CDS	S	hydrolase	Dispensable	Dispensable	11	132.3916052	0.530055141	0.789950617	0
ACIAD1039	def2	1029904	1030386	1	CDS	J	peptide deformylase	Dispensable	Dispensable	4	71.6139514	-0.702993007	0.753131148	0.013667217
ACIAD1040	ACIAD1040	1030547	1031812	1	CDS	E	glutaminase	Dispensable	Dispensable	18	208.7555349	-0.270063687	0.897443774	0.005339525
ACIAD1041	ACIAD1041	1031847	1032620	-1	CDS	K	AraC family transcriptional regulator	Dispensable	Dispensable	8	132.1678456	2.877237485	0.023250642	0
ACIAD1042	fsr	1032731	1033945	1	CDS	P	major facilitator superfamily fosmidomycin/multidrug transport protein	Dispensable	Dispensable	14	154.8902221	0.135493783	0.943881735	0
ACIAD1044	ACIAD1044	1034335	1034628	1	CDS	S	cold shock protein	Dispensable	Uncertain	1	54.12792458	-3.155931274	0.148303119	0.250898884
ACIAD1045	metH	1034669	1038355	-1	CDS	E	B12-dependent methionine synthase	Dispensable	Dispensable	30	557.7371272	1.014954242	0.241725874	0
ACIAD1046	ACIAD1046	1038485	1038676	1	CDS	-	hypothetical protein	Uncertain	Dispensable	2	23.8640657	-2.158239665	0.383019125	0.251339731
ACIAD1047	pit	1038795	1040423	1	CDS	P	phosphate transporter	Dispensable	Dispensable	13	238.2424589	-1.575096614	0.223209767	0.08558512
ACIAD1048	dsdA	1040556	1041881	1	CDS	E	D-serine dehydratase	Dispensable	Dispensable	19	188.4599715	0.126818425	0.951499157	0
ACIAD1049	ACIAD1049	1041917	1043467	-1	CDS	-	hypothetical protein	Dispensable	Dispensable	14	227.0852545	-1.2559646	0.236990931	0.044455743
ACIAD1051	ACIAD1051	1043675	1044298	-1	CDS	S	hypothetical protein	Dispensable	Dispensable	9	96.3662307	0.055243178	0.986309822	0
ACIAD1052	ACIAD1052	1044449	1045087	1	CDS	O	membrane-bound protein in GNT I transport system (GntY)	Dispensable	Dispensable	14	93.04498936	-1.238512392	0.528873832	0.042859883
ACIAD1053	pfeA	1045245	1047422	1	CDS	P	outer membrane receptor FepA	Dispensable	Dispensable	26	357.4672566	-0.222136588	0.903456106	0.004809972
ACIAD1054	ACIAD1054	1047677	1049914	1	CDS	P	ferric siderophore receptor protein	Dispensable	Dispensable	42	381.2681099	1.108516869	0.345405124	0
ACIAD1055	ACIAD1055	1049980	1050978	-1	CDS	-	hypothetical protein	Uncertain	Dispensable	5	139.6969653	1.336018917	0.358558735	0
ACIAD1056	ACIAD1056	1051254	1051868	1	CDS	P	carbonic anhydrase	Essential	Essential	0	101.5861562	-5.340613697	0.002586517	0.002789596
ACIAD1057	tesA	1051907	1052542	-1	CDS	E	multifunctional acyl-CoA thioesterase I/protease I/lysophospholipase	Dispensable	Dispensable	10	115.957242	-0.157095384	0.957476306	0.004173965
ACIAD1058	ACIAD1058	1052585	1053289	1	CDS	Q	ABC transporter ATP-binding protein	Dispensable	Dispensable	6	106.3568669	-0.395703033	0.859601036	0.007019149
ACIAD1059	ACIAD1059	1053286	1055757	1	CDS	Q	hypothetical protein	Dispensable	Dispensable	18	397.4088013	-0.453713138	0.739627735	0.007962591
ACIAD1060	ACIAD1060	1055779	1056609	-1	CDS	S	hypothetical protein	Dispensable	Dispensable	12	128.7663245	0.495742671	0.811853866	0
ACIAD1061	mtgA	1056689	1057363	1	CDS	M	monofunctional biosynthetic peptidoglycan transglycosylase	Dispensable	Dispensable	4	138.165669	-2.105379752	0.215920626	0.230185867
ACIAD1062	ppk	1057485	1059560	1	CDS	P	polyphosphate kinase	Dispensable	Dispensable	18	387.1414656	-1.024213652	0.492253998	0.027241219
ACIAD1063	estR	1059641	1060546	-1	CDS	K	esterase	Dispensable	Dispensable	19	146.2611166	1.130476662	0.482432406	0
ACIAD1064	ACIAD1064	1060560	1061498	-1	CDS	S	hydrolase	Dispensable	Dispensable	12	151.249659	0.708242761	0.658032911	0
ACIAD1065	rubB	1061554	1062735	-1	CDS	C	rubredoxin-NAD(+) reductase	Dispensable	Dispensable	17	161.8756546	1.048425267	0.474965571	0
ACIAD1066	rubA	1062820	1062984	-1	CDS	C	rubredoxin	Dispensable	Uncertain	0	27.07243733	-3.439400432	0.148378531	0.152552064
ACIAD1068	ACIAD1068	1063365	1063880	-1	CDS	-	hypothetical protein	Dispensable	Dispensable	11	108.1599853	-1.235356031	0.572806079	0.042577163
ACIAD1069	lysS	1064137	1065666	1	CDS	J	lysyl-tRNA synthetase	Essential	Essential	1	199.6447484	-5.752151253	1.51E-05	0.001134441
ACIAD1070	sodM	1065722	1066408	-1	CDS	P	superoxide dismutase	Dispensable	Dispensable	8	101.6267096	0.731842892	0.689445488	0
ACIAD1071	cobQ	1066587	1067984	-1	CDS	H	cobyric acid synthase	Dispensable	Dispensable	11	221.2588194	0.340138852	0.851337901	0
ACIAD1072	cysD	1068319	1069233	1	CDS	P	sulfate adenylyltransferase subunit 2	Essential	Essential	0	148.9735535	-5.968632106	0.000215833	0.00070638
ACIAD1073	cysN	1069286	1070899	1	CDS	P	ATP-sulfurylase, subunit 1	Essential	Essential	0	249.1816213	-6.748655303	6.79E-06	0.000128022
ACIAD1074	citN	1070961	1072301	-1	CDS	C	citrate transporter	Dispensable	Dispensable	16	207.0617152	-0.546080292	0.744867252	0.009730719
ACIAD1075	ACIAD1075	1072870	1073373	1	CDS	-	hypothetical protein	Dispensable	Dispensable	3	84.07115202	-0.633256434	0.804705528	0.011753955
ACIAD1076	ACIAD1076	1073779	1074105	1	CDS	P	hypothetical protein	Uncertain	Dispensable	5	66.01662109	0.178213985	0.956867614	0
ACIAD1077	ACIAD1077	1074121	1074486	1	CDS	P	hypothetical protein	Uncertain	Dispensable	5	70.30552972	1.48783415	0.52414166	0
ACIAD1078	ACIAD1078	1074625	1076283	1	CDS	M	RHS-related protein	Dispensable	Dispensable	44	266.1053703	1.126755487	0.365432892	0
ACIAD1080	ACIAD1080	1076289	1076612	1	CDS	-	hypothetical protein	Dispensable	Dispensable	6	43.93174517	0.231384414	0.940848613	0
ACIAD1081	ACIAD1081	1076846	1078168	-1	CDS	P	hemolysin-related protein	Dispensable	Dispensable	13	212.5333664	0.399441505	0.802985562	0
ACIAD1082	ACIAD1082	1078291	1079280	-1	CDS	K	transcriptional regulator	Dispensable	Essential	1	155.1404509	-5.302899426	0.000342787	0.003029097
ACIAD1083	ACIAD1083	1079342	1079494	1	CDS	-	hypothetical protein	Uncertain	Dispensable	3	27.12688873	2.738114682	0.196573808	0
ACIAD1084	aceA	1079899	1081497	1	CDS	C	isocitrate lyase	Dispensable	Dispensable	18	230.9570754	0.041602209	0.984212795	0
ACIAD1085	ACIAD1085	1081561	1082037	-1	CDS	M, P	lipoprotein	Dispensable	Dispensable	6	85.96018345	-2.174254838	0.256769847	0.257997872
ACIAD1087	ACIAD1087	1082175	1082429	-1	CDS	-	hypothetical protein	Dispensable	Dispensable	2	32.22011636	-2.19689651	0.358558735	0.26760512
ACIAD1088	ureD	1082910	1083785	1	CDS	O	urease accessory protein	Dispensable	Dispensable	5	125.0907449	-2.012043052	0.165176812	0.195965592
ACIAD1089	ureA	1083894	1084196	1	CDS	E	urease subunit gamma	Dispensable	Dispensable	2	62.79802009	-2.558276373	0.23971417	0.446392984
ACIAD1090	ureB	1084219	1084527	1	CDS	E	urease subunit beta	Dispensable	Dispensable	2	48.35007238	-1.210140981	0.60542667	0.040381768
ACIAD1091	ureC	1084558	1086258	1	CDS	E	urease subunit alpha	Dispensable	Dispensable	21	304.8901424	0.280545037	0.889744022	0
ACIAD1092	ACIAD1092	1086273	1086851	1	CDS	T	alpha-ribazole-5'-phosphate phosphatase	Dispensable	Dispensable	5	101.427415	-1.243628513	0.559282192	0.043321954
ACIAD1093	ureE	1086861	1087340	1	CDS	O	urease accessory protein UreE	Dispensable	Dispensable	2	59.37785683	-1.249388949	0.541737858	0.043847909
ACIAD1094	ureF	1087330	1087992	1	CDS	O	urease accessory protein	Dispensable	Uncertain	4	109.9115999	-2.92942258	0.057832359	0.354872729
ACIAD1095	ureG	1088056	1088670	1	CDS	F	urease accessory protein	Dispensable	Dispensable	4	87.702312	-2.527137383	0.076528323	0.429605475
ACIAD1096	ureJ	1088680	1089252	1	CDS	S	urease accessory protein	Dispensable	Dispensable	8	83.17311379	-0.369806433	0.88668121	0.006634652
ACIAD1097	ACIAD1097	1089432	1089773	1	CDS	-	hypothetical protein	Dispensable	Dispensable	8	54.1235749	0.528648186	0.862062977	0
ACIAD1099	ACIAD1099	1089911	1090144	1	CDS	-	hypothetical protein	Dispensable	Uncertain	0	34.90086841	-3.782891595	0.091561349	0.078197541
ACIAD1100	ACIAD1100	1090168	1090713	-1	CDS	L	methyltransferase	Dispensable	Uncertain	1	105.7008719	-4.142212445	0.01959301	0.037178595
ACIAD1101	pbpA	1090713	1092740	-1	CDS	M	penicillin-binding protein 2	Dispensable	Essential	2	330.3827237	-5.975257006	7.02E-07	0.00069621
ACIAD1102	ACIAD1102	1092966	1093496	1	CDS	-	hypothetical protein	Dispensable	Dispensable	32	72.6206369	2.95809873	0.041509937	0
ACIAD1103	ACIAD1103	1093560	1094876	1	CDS	-	hypothetical protein	Essential	Dispensable	23	203.820522	1.057828128	0.486161472	0
ACIAD1105	adk	1094957	1095616	1	CDS	F	adenylate kinase	Essential	Essential	0	88.89819481	-5.253917374	0.002167799	0.003371002
ACIAD1106	ACIAD1106	1095691	1095867	1	CDS	-	hypothetical protein	Dispensable	Uncertain	0	37.67930037	-3.753706521	0.110285446	0.082931521
ACIAD1108	nth	1095871	1096536	-1	CDS	L	endonuclease III DNA glycosylase/apyrimidinic (AP) lyase	Dispensable	Dispensable	8	95.19999024	0.015030573	0.995625928	0
ACIAD1109	ACIAD1109	1096552	1097304	-1	CDS	C	iron-sulfur protein	Dispensable	Dispensable	5	104.8235507	-0.69462365	0.728119412	0.013422286
ACIAD1110	gdhA	1097660	1099003	1	CDS	E	glutamate dehydrogenase	Dispensable	Dispensable	15	232.3770531	-0.744448591	0.658525808	0.014946908
ACIAD1111	ACIAD1111	1099066	1099743	-1	CDS	O	signal peptide	Dispensable	Dispensable	10	101.7675425	-0.7048358	0.753131148	0.013721736
ACIAD1112	ACIAD1112	1100020	1100796	-1	CDS	S	hypothetical protein	Dispensable	Dispensable	14	116.2661608	1.544690455	0.376620664	0
ACIAD1113	ACIAD1113	1100908	1101387	-1	CDS	S	hypothetical protein	Dispensable	Dispensable	5	93.25964038	0.448133539	0.876386027	0
ACIAD1114	ACIAD1114	1101500	1101616	-1	CDS	-	hypothetical protein	Uncertain	Uncertain	0	15.33594878	-2.804003724	0.272511574	0.419950655
ACIAD1115	lon	1101710	1104136	-1	CDS	O	DNA-binding ATP-dependent protease La	Dispensable	Dispensable	42	386.1744327	0.674382646	0.596018122	0
ACIAD1116	ACIAD1116	1104282	1104917	-1	CDS	H	ligase	Dispensable	Dispensable	4	99.36793398	-1.325948684	0.492782025	0.05144158
ACIAD1117	ACIAD1117	1105081	1106733	-1	CDS	M	hypothetical protein	Dispensable	Dispensable	22	289.1826288	0.168220301	0.931110437	0
ACIAD1118	ACIAD1118	1106740	1107144	-1	CDS	S	hypothetical protein	Dispensable	Dispensable	5	64.66439314	1.896087222	0.344550717	0
ACIAD1119	ACIAD1119	1107128	1108108	-1	CDS	M	CPS-53 prophage, bactoprenol glucosyl transferase	Dispensable	Dispensable	13	174.009246	-0.613966923	0.761027832	0.011273166
ACIAD1120	ACIAD1120	1108099	1108944	-1	CDS	S	hypothetical protein	Dispensable	Dispensable	3	134.4278796	0.031045929	0.990022753	0
ACIAD1121	lip1	1109159	1110130	-1	CDS	C	lipase	Dispensable	Dispensable	24	163.0030289	1.919517443	0.183182567	0
ACIAD1122	ACIAD1122	1110365	1111618	1	CDS	P	RND type efflux pump	Dispensable	Dispensable	18	187.0044603	-0.349098795	0.849384531	0.006342312
ACIAD1123	ACIAD1123	1111905	1112189	-1	CDS	-	hypothetical protein	Dispensable	Uncertain	2	60.48598382	-3.279245735	0.129047183	0.203602799
ACIAD1124	ACIAD1124	1112186	1112734	-1	CDS	-	hypothetical protein	Dispensable	Essential	0	97.11720071	-5.297004374	0.002715799	0.003068342
ACIAD1125	ACIAD1125	1112799	1113431	1	CDS	S	hypothetical protein	Dispensable	Uncertain	4	114.7702631	-2.660377167	0.142760286	0.497904486
ACIAD1126	pepP	1113493	1114818	1	CDS	E	aminopeptidase	Dispensable	Dispensable	16	173.5678772	-0.353364641	0.854260027	0.006401469
ACIAD1127	ubiH	1114844	1116052	1	CDS	H	2-octaprenyl-6-methoxyphenyl hydroxylase	Essential	Essential	0	209.305879	-6.358952873	9.29E-05	0.00030055
ACIAD1128	ACIAD1128	1116049	1117281	1	CDS	C, H	FAD-dependent monooxygenase	Essential	Essential	0	228.2473791	-6.491934845	5.54E-05	0.000224621
ACIAD1129	ACIAD1129	1117454	1117705	1	CDS	-	hypothetical protein	Dispensable	Dispensable	4	31.23520923	1.252121541	NA	0
ACIAD1130	ACIAD1130	1117757	1118602	-1	CDS	S	methyltransferase	Dispensable	Dispensable	6	128.6970222	-0.944610133	0.613703929	0.02298264
ACIAD1131	ACIAD1131	1118615	1119550	1	CDS	S	signal peptide	Dispensable	Dispensable	6	168.0985659	-0.443520769	0.808148509	0.007788165
ACIAD1132	ACIAD1132	1119550	1119972	1	CDS	L	hypothetical protein	Dispensable	Dispensable	7	79.43619477	0.32795267	0.911083313	0
ACIAD1133	ACIAD1133	1120058	1120753	1	CDS	S	signal peptide	Dispensable	Dispensable	9	95.24716861	0.662301066	0.751586542	0
ACIAD1134	aesT	1120743	1121627	1	CDS	I	esterase	Dispensable	Dispensable	11	149.0539025	-1.675325594	0.277121067	0.104402693
ACIAD1135	ACIAD1135	1121639	1122388	-1	CDS	L	NUDIX family NADH pyrophosphatase	Dispensable	Dispensable	7	140.0546387	0.808870471	0.707816524	0
ACIAD1136	ACIAD1136	1122388	1124028	-1	CDS	-	hypothetical protein	Dispensable	Dispensable	14	251.0249995	-1.012816668	0.41636837	0.026587457
ACIAD1137	rnhA-dnaQ	1124144	1125496	-1	CDS	L	bifunctional ribonuclease HI/DNA polymerase III subunit epsilon	Essential	Essential	0	220.5878684	-6.555837283	1.91E-05	0.000195288
ACIAD1138	ACIAD1138	1125708	1128929	1	CDS	M	soluble lytic murein transglycosylase	Dispensable	Dispensable	33	542.4100578	-1.220183075	0.221318532	0.041242799
ACIAD1139	ACIAD1139	1128945	1130792	1	CDS	E	oligopeptide ABC transporter periplasmic substrate-binding protein	Dispensable	Dispensable	25	307.3504299	1.233296166	0.322982927	0
ACIAD1140	ACIAD1140	1130820	1131887	1	CDS	P	oligopeptide ABC transporter	Dispensable	Uncertain	5	142.37257	-3.20869338	0.010879535	0.229808652
ACIAD1141	ACIAD1141	1131887	1132897	1	CDS	P	oligopeptide ABC transporter	Dispensable	Dispensable	7	161.092829	-0.945419597	0.591624061	0.023022486
ACIAD1142	ACIAD1142	1132872	1134467	1	CDS	S	oligopeptide ABC transporter ATP-binding protein	Dispensable	Dispensable	17	244.3160165	-0.385446138	0.826910956	0.006864283
ACIAD1143	ACIAD1143	1134569	1135813	1	CDS	C	FMN oxidoreductase	Dispensable	Dispensable	8	196.8929758	0.215501498	0.912515273	0
ACIADtRNAGlu_30	ACIADtRNAGlu_30	1135910	1135985	-1	tRNA	-	tRNA-Glu	Uncertain	Dispensable	0	15.12405932	-2.619483874	NA	0.47971391
ACIADtRNAGlu_31	ACIADtRNAGlu_31	1136011	1136086	-1	tRNA	-	tRNA-Glu	Uncertain	Uncertain	0	17.08874076	-2.741318309	NA	0.453714809
ACIAD1144	ACIAD1144	1136210	1137109	-1	CDS	-	hypothetical protein	Dispensable	Dispensable	11	149.5563673	-1.360547519	0.445302116	0.055267714
ACIAD1145	ACIAD1145	1137223	1138131	-1	CDS	-	hypothetical protein	Dispensable	Dispensable	17	163.6356127	1.834584782	0.239256915	0
ACIAD1147	ACIAD1147	1138259	1139650	-1	CDS	E	S-methylmethionine APC transporter	Dispensable	Dispensable	10	228.9054106	-1.599218251	0.201943729	0.089811566
ACIADtRNAGlu_32	ACIADtRNAGlu_32	1139804	1139879	-1	tRNA	-	tRNA-Glu	Uncertain	Dispensable	0	15.30950204	-2.594291837	0.370955928	0.465960596
ACIADtRNAGlu_33	ACIADtRNAGlu_33	1140169	1140244	-1	tRNA	-	tRNA-Glu	Uncertain	Uncertain	0	22.24110607	-2.898858814	NA	0.37034367
ACIAD1149	rnt	1140263	1140928	-1	CDS	J	ribonuclease T	Dispensable	Dispensable	13	128.3399373	0.412071437	0.880603388	0
ACIAD1150	pyrC	1140913	1141947	-1	CDS	F	dihydroorotase	Essential	Dispensable	18	162.3088346	0.057122658	0.980995501	0
ACIAD1151	argG	1142144	1143484	-1	CDS	E	argininosuccinate synthase	Essential	Dispensable	17	222.3354202	0.914997082	0.547524861	0
ACIAD1152	ACIAD1152	1143685	1144545	-1	CDS	K	transcriptional regulator	Dispensable	Dispensable	9	141.1033294	-1.477871369	0.350425139	0.070323462
ACIAD1154	ACIAD1154	1144735	1145586	1	CDS	S	transport protein	Dispensable	Dispensable	10	152.9235447	-1.260885061	0.488235875	0.044915823
ACIAD1155	fadH	1145935	1147965	1	CDS	C	2,4-dienoyl-CoA reductase	Dispensable	Dispensable	26	334.9434296	-0.032968145	0.988020767	0.003183488
ACIADtRNASer_34	ACIADtRNASer_34	1148051	1148140	1	tRNA	-	tRNA-Ser	Uncertain	Dispensable	0	8.542920381	-2.134340523	0.441698584	0.241618323
ACIAD1156	ACIAD1156	1148460	1148636	-1	CDS	-	hypothetical protein	Uncertain	Dispensable	2	19.3704402	2.048853472	0.359710834	0
ACIAD1157	ACIAD1157	1148683	1149891	1	CDS	V	RND transporter, membrane fusion protein	Dispensable	Dispensable	7	182.7577452	-1.182968093	0.391058547	0.038137423
ACIAD1158	ACIAD1158	1149897	1152992	1	CDS	V	RND efflux transporter	Dispensable	Dispensable	23	464.3106209	-1.557933928	0.066015585	0.082688589
ACIAD1159	ACIAD1159	1152989	1156096	1	CDS	V	multidrug transporter	Dispensable	Dispensable	25	485.2400493	-0.909501354	0.403843761	0.021317767
ACIAD1160	ACIAD1160	1156109	1157578	1	CDS	M	membrane channel protein	Dispensable	Dispensable	26	249.2270422	0.315849617	0.867483593	0
ACIAD1161	ACIAD1161	1157618	1158133	1	CDS	K	RNA polymerase sigma factor	Dispensable	Dispensable	14	85.46923205	1.469621939	0.456727838	0
ACIAD1162	ACIAD1162	1158159	1159133	1	CDS	T	transmembrane sensor	Dispensable	Dispensable	11	135.113388	0.421764422	0.828637926	0
ACIAD1163	ACIAD1163	1159217	1161643	1	CDS	P	ferric siderophore receptor protein	Dispensable	Dispensable	35	394.3040252	0.015860007	0.991637279	0
ACIAD1164	ACIAD1164	1162236	1163105	1	CDS	O	chaperone protein HchA	Dispensable	Dispensable	22	141.7574628	2.282842722	0.120880981	0
ACIAD1165	ACIAD1165	1163381	1164121	1	CDS	K	transcriptional regulator	Dispensable	Dispensable	7	130.1991981	-0.890880319	0.67907278	0.020483229
ACIAD1166	ACIAD1166	1164416	1164700	1	CDS	E	hypothetical protein	Uncertain	Dispensable	4	49.15167699	0.483202555	NA	0
ACIAD1167	ACIAD1167	1164926	1165081	1	CDS	E	hypothetical protein	Uncertain	Uncertain	0	15.08197754	-2.882056698	0.221912617	0.378965828
ACIAD1168	proY	1165244	1166626	1	CDS	E	amino acid APC transporter	Dispensable	Dispensable	23	222.6977589	0.84336662	0.583886477	0
ACIAD1169	ACIAD1169	1166769	1166891	1	CDS	-	hypothetical protein	Uncertain	Dispensable	0	10.32066989	-2.449613039	0.319125518	0.388584242
ACIAD1170	ACIAD1170	1167042	1168301	1	CDS	S	hypothetical protein	Dispensable	Dispensable	17	221.4888625	-0.080400765	0.972290625	0.003530796
ACIAD1171	ACIAD1171	1168343	1169083	1	CDS	S	hypothetical protein	Dispensable	Dispensable	5	128.4770802	-2.275579569	0.190645949	0.302702191
ACIAD1172	ACIAD1172	1169088	1169672	-1	CDS	Q	2-hydroxychromene-2-carboxylate isomerase	Dispensable	Dispensable	7	88.41302491	0.599932439	0.80153818	0
ACIAD1173	ACIAD1173	1169723	1170424	-1	CDS	S	nodulin 21-related protein	Dispensable	Dispensable	11	118.4971174	-0.686864898	0.753131148	0.013199094
ACIAD1174	ACIAD1174	1170696	1171943	1	CDS	-	hypothetical protein	Dispensable	Dispensable	17	206.0527876	0.576354656	0.771949595	0
ACIAD1175	wecB	1171946	1173079	1	CDS	M	UDP-N-acetyl glucosamine-2-epimerase	Dispensable	Dispensable	12	187.371961	-0.867274767	0.597967959	0.019471162
ACIAD1176	ACIAD1176	1173084	1173962	-1	CDS	-	hypothetical protein	Dispensable	Dispensable	7	135.5964162	0.305777126	0.892480692	0
ACIAD1177	ACIAD1177	1173955	1175808	-1	CDS	-	hypothetical protein	Dispensable	Dispensable	23	341.1910859	-0.760815714	0.62960342	0.015484026
ACIAD1178	ACIAD1178	1175805	1177058	-1	CDS	M	glycosyl transferase	Dispensable	Dispensable	23	214.3338186	0.095444667	0.966732683	0
ACIAD1179	ACIAD1179	1177045	1177950	-1	CDS	-	hypothetical protein	Dispensable	Dispensable	11	140.167888	-0.02644365	0.991637279	0.003138458
ACIAD1180	ACIAD1180	1177950	1178696	-1	CDS	-	hypothetical protein	Dispensable	Dispensable	11	142.3072181	0.045084805	0.988432308	0
ACIAD1182	phrB	1178836	1180269	-1	CDS	L	deoxyribodipyrimidine photolyase (photoreactivation), FAD-binding	Dispensable	Dispensable	15	228.1877349	-0.008135311	0.997958228	0.003015462
ACIAD1183	slyD	1180517	1180999	-1	CDS	O	FKBP-type peptidylprolyl isomerase	Dispensable	Uncertain	1	75.03747645	-4.195002765	0.02013584	0.033253877
ACIAD1184	ACIAD1184	1181257	1182567	-1	CDS	M	D-ala-D-ala-carboxypeptidase, penicillin-binding protein	Dispensable	Dispensable	11	221.3467589	-1.54923574	0.234332039	0.081254902
ACIAD1186	ACIAD1186	1182737	1184440	1	CDS	S	hypothetical protein	Dispensable	Dispensable	18	269.4205421	-0.073050481	0.971982602	0.003474602
ACIAD1187	idh	1184683	1186914	1	CDS	C	isocitrate dehydrogenase	Dispensable	Essential	1	358.0942082	-6.552795479	3.93E-07	0.000196593
ACIAD1188	ACIAD1188	1187009	1187407	-1	CDS	F	transthyretin-like protein	Dispensable	Essential	0	71.51508303	-4.811024093	0.012031355	0.008844523
ACIAD1189	ACIAD1189	1187492	1188286	-1	CDS	J	pseudouridine synthase	Dispensable	Dispensable	6	122.7419452	-2.109005691	0.165927799	0.231596227
ACIAD1190	icd	1188428	1189738	1	CDS	C	isocitrate dehydrogenase	Dispensable	Dispensable	13	207.8814818	-0.677768031	0.689445488	0.012942069
ACIAD1191	ACIAD1191	1189971	1191359	1	CDS	S	transport protein	Dispensable	Dispensable	13	231.2077231	0.852294759	0.602553126	0
ACIAD1192	ACIAD1192	1191486	1192316	1	CDS	S	epimerase	Dispensable	Dispensable	8	154.0045141	-0.559314133	0.816381701	0.010014044
ACIAD1193	ACIAD1193	1192468	1193697	1	CDS	P	chloride transport protein	Dispensable	Dispensable	8	209.3599693	-1.697964859	0.185322853	0.10913111
ACIAD1194	ACIAD1194	1193808	1196588	1	CDS	O	protease	Dispensable	Dispensable	27	440.6917497	-0.546277934	0.687731058	0.009734892
ACIAD1195	ACIAD1195	1196627	1197010	-1	CDS	S	hypothetical protein	Uncertain	Dispensable	9	56.14915584	0.632533729	0.78902858	0
ACIAD1196	ACIAD1196	1197101	1197748	1	CDS	-	hypothetical protein	Dispensable	Dispensable	16	81.84279877	1.11685324	0.511521383	0
ACIAD1197	ACIAD1197	1197797	1199263	-1	CDS	S	hypothetical protein	Dispensable	Dispensable	15	221.6174087	-1.202079318	0.40181465	0.039703029
ACIAD1198	ACIAD1198	1199488	1199868	1	CDS	S	hypothetical protein	Dispensable	Dispensable	4	87.61761655	-1.267134056	0.658039355	0.045506668
ACIAD1199	ACIAD1199	1200012	1200776	1	CDS	M	outer membrane W signal peptide protein	Dispensable	Dispensable	11	142.647253	2.217132806	0.170415786	0
ACIAD1200	ACIAD1200	1200906	1201541	1	CDS	H	thiamin-phosphate pyrophosphorylase	Essential	Uncertain	1	115.1447863	-4.260019114	0.014533897	0.028967828
ACIAD1201	hemL	1201571	1202869	1	CDS	H	glutamate-1-semialdehyde aminotransferase	Essential	Essential	2	237.2786577	-5.367514052	0.000176719	0.002630398
ACIAD1202	ACIAD1202	1202922	1203338	1	CDS	S	hypothetical protein	Dispensable	Dispensable	3	74.0011572	-1.61331493	0.418784424	0.092367776
ACIAD1203	ACIAD1203	1203493	1204137	1	CDS	J	ribosomal large subunit pseudouridine synthase A(RluA-like)	Dispensable	Dispensable	5	119.311816	2.222731124	0.152091448	0
ACIAD1204	hepA	1204255	1207116	1	CDS	K	ATP-dependent helicase HepA	Dispensable	Dispensable	55	457.4783139	1.633138756	0.084944374	0
ACIAD1205	dps	1207197	1207706	-1	CDS	P	DNA starvation/stationary phase protection protein Dps	Dispensable	Dispensable	6	86.07451651	-0.780938779	0.739627735	0.016170493
ACIAD1206	ACIAD1206	1207854	1208546	-1	CDS	K	TetR family transcriptional regulator	Dispensable	Dispensable	1	106.8265011	-2.111336006	0.234392068	0.232505816
ACIAD1207	ACIAD1207	1208687	1209748	1	CDS	C	oxidoreductase	Uncertain	Essential	1	189.8167149	-5.54130371	0.000215833	0.001799136
ACIAD1208	ACIAD1208	1209763	1210857	1	CDS	I	fatty acid desaturase	Dispensable	Essential	0	165.9938944	-6.150163043	9.41E-05	0.00047474
ACIAD1209	ACIAD1209	1210937	1211641	-1	CDS	S	signal peptide	Uncertain	Dispensable	8	114.4164035	-2.401817107	0.131737925	0.364020188
ACIAD1210	dat	1212116	1213486	1	CDS	E	diaminobutyrate--2-oxoglutarate aminotransferase	Dispensable	Dispensable	14	220.502224	-1.75359831	0.221072795	0.121554624
ACIAD1211	ddc	1213493	1215025	1	CDS	E	L-2,4-diaminobutyrate decarboxylase	Dispensable	Dispensable	27	265.1021879	0.234064133	0.908850524	0
ACIAD1212	ACIAD1212	1215315	1216346	1	CDS	P	phosphate ABC transporter periplasmic substrate-binding protein	Dispensable	Uncertain	2	158.7723581	-3.183838123	0.025220603	0.239586104
ACIAD1213	pstC	1216450	1217829	1	CDS	P	high-affinity phosphate ABC transporter	Dispensable	Dispensable	7	230.111388	-1.808795007	0.212491225	0.135066036
ACIAD1214	pstA	1217826	1219223	1	CDS	P	high-affinity phosphate ABC transporter	Dispensable	Dispensable	11	246.3906684	-1.782678887	0.228997285	0.128521717
ACIAD1215	pstB	1219235	1220146	1	CDS	P	phosphate transporter ATP-binding protein	Dispensable	Dispensable	8	151.395836	-0.596998139	0.791113251	0.010866328
ACIAD1216	ACIAD1216	1220297	1221259	1	CDS	O, U	periplasmic protease	Dispensable	Uncertain	4	130.6272461	-3.535781228	0.009676767	0.127212622
ACIAD1217	ACIAD1217	1221290	1221922	-1	CDS	S	hypothetical protein	Dispensable	Dispensable	15	101.838281	0.436518204	0.85748507	0
ACIAD1219	purB	1222005	1223393	-1	CDS	F	adenylosuccinate lyase	Essential	Essential	2	232.3529903	-5.412892302	5.51E-05	0.002382116
ACIAD1220	ACIAD1220	1223449	1224180	-1	CDS	S	hypothetical protein	Dispensable	Dispensable	5	114.676803	-2.090420918	0.170415786	0.224431245
ACIAD1221	mnmA	1224194	1225327	-1	CDS	J	tRNA-specific 2-thiouridylase MnmA	Essential	Essential	0	196.4367873	-6.303794796	9.29E-05	0.000339133
ACIAD1222	ACIAD1222	1225332	1225832	-1	CDS	L	Nudix hydrolase	Dispensable	Dispensable	4	79.37198286	-1.807250646	0.323600555	0.134671345
ACIAD1223	ACIAD1223	1225894	1226244	-1	CDS	S	hypothetical protein	Essential	Uncertain	1	56.57880303	-3.231085983	0.12695294	0.221242583
ACIAD1224	ACIAD1224	1226364	1226903	-1	CDS	S	transferase	Dispensable	Dispensable	5	78.69016097	-1.622201854	0.400459309	0.094012691
ACIAD1225	dacC	1226995	1228143	-1	CDS	M	D-ala-D-ala-carboxypeptidase	Dispensable	Uncertain	11	205.2584139	-2.827081455	0.031740779	0.407689653
ACIAD1226	ACIAD1226	1228261	1228659	-1	CDS	-	hypothetical protein	Dispensable	Dispensable	7	72.30876465	-0.361726829	0.90019389	0.006519029
ACIAD1227	surE	1228919	1229686	1	CDS	F	survival protein (acid phosphatase)	Dispensable	Dispensable	16	121.8575973	0.682785633	0.727334474	0
ACIAD1229	nlpD	1229817	1230650	1	CDS	M	lipoprotein precursor	Dispensable	Dispensable	5	131.276063	-0.829997937	0.680446959	0.017971957
ACIAD1230	ACIAD1230	1230760	1231689	1	CDS	K	transcriptional regulator	Uncertain	Dispensable	12	181.071174	-0.210011177	0.934227587	0.004684496
ACIAD1231	argD	1231743	1232957	-1	CDS	E	acetylornithine aminotransferase	Dispensable	Dispensable	17	214.3997845	0.62212622	0.719802701	0
ACIAD1232	ACIAD1232	1233098	1233463	1	CDS	O	glutaredoxin	Dispensable	Uncertain	0	51.37151322	-4.369301569	0.030276652	0.022942786
ACIAD1233	ACIAD1233	1233525	1233869	-1	CDS	-	signal peptide	Essential	Dispensable	3	57.75652966	0.95349959	0.730499655	0
ACIAD1234	ahpF	1234047	1235606	-1	CDS	O	alkyl hydroperoxide reductase	Dispensable	Dispensable	8	236.5639098	-2.062967671	0.025464125	0.214138137
ACIAD1235	ACIAD1235	1235794	1236063	1	CDS	-	hypothetical protein	Dispensable	Dispensable	5	39.18401251	0.468584575	0.885310904	0
ACIAD1236	mdmC	1236073	1236660	-1	CDS	S	O-methyl transferase	Dispensable	Uncertain	2	116.836607	-2.992078491	0.061488186	0.324114377
ACIAD1237	ACIAD1237	1236703	1236921	-1	CDS	S	hypothetical protein	Dispensable	Dispensable	3	36.05533607	1.249322433	0.62960342	0
ACIAD1238	ACIAD1238	1237130	1237573	-1	CDS	T	hypothetical protein	Dispensable	Dispensable	6	69.82924858	0.155509634	0.956867614	0
ACIAD1239	ACIAD1239	1238148	1238417	-1	CDS	-	hypothetical protein	Dispensable	Dispensable	1	32.95627776	-0.700993239	0.802411511	0.013608296
ACIAD1240	ACIAD1240	1238875	1241073	1	CDS	P	ferric siderophore receptor protein	Dispensable	Dispensable	32	359.3053952	2.418333199	0.023934736	0
ACIAD1241	ACIAD1241	1241138	1242592	-1	CDS	P	sulfate transporter	Dispensable	Dispensable	19	236.0856927	-0.246631211	0.897443774	0.00507374
ACIAD1242	ACIAD1242	1243238	1243441	1	CDS	-	hypothetical protein	Dispensable	Uncertain	1	29.46199844	-2.83923933	NA	0.401275191
ACIAD1243	ACIAD1243	1243842	1245161	1	CDS	S	transporter	Dispensable	Dispensable	16	207.9459066	2.283283412	0.04276151	0
ACIAD1245	add	1245224	1246222	1	CDS	F	adenosine deaminase	Dispensable	Dispensable	9	148.8369609	0.404089255	0.851280041	0
ACIAD1246	ACIAD1246	1246277	1246831	-1	CDS	C	cytochrome	Dispensable	Dispensable	7	84.54383868	-0.150014005	0.958680367	0.004109988
ACIAD1247	ACIAD1247	1247056	1247442	1	CDS	-	signal peptide	Dispensable	Dispensable	5	66.52080387	0.330849065	0.908080398	0
ACIAD1248	rnhB	1247459	1248028	1	CDS	L	ribonuclease HII	Dispensable	Dispensable	3	106.5010126	-2.181509509	0.229312464	0.261051518
ACIAD1249	ACIAD1249	1248198	1249049	-1	CDS	L	IS1236 transposase protein 2	Uncertain	Dispensable	24	140.0922562	1.046935314	0.559896818	0
ACIAD1250	ACIAD1250	1249064	1249357	-1	CDS	L	IS1236 transposase protein 1	Uncertain	Dispensable	7	41.61055665	-0.359362895	0.90567081	0.00648558
ACIAD1251	csrA	1249392	1249604	-1	CDS	T	carbon storage regulator	Dispensable	Uncertain	1	30.47099545	-2.995191895	0.160957873	0.322622269
ACIAD1252	lysC	1249850	1251130	-1	CDS	E	aspartate kinase	Essential	Essential	0	200.2867933	-6.360963053	6.30E-05	0.00029923
ACIAD1253	alaS	1251196	1253832	-1	CDS	J	alanyl-tRNA synthetase	Essential	Essential	0	404.5900667	-7.444976489	2.01E-07	2.79E-05
ACIAD1254	ACIAD1254	1254083	1254205	1	CDS	-	hypothetical protein	Uncertain	Dispensable	1	20.65558006	-0.786705845	0.804705528	0.016372688
ACIAD1255	gap	1254293	1255315	1	CDS	G	glyceraldehyde 3-phosphate dehydrogenase	Essential	Essential	2	173.6824791	-4.947461926	0.000698616	0.006574759
ACIAD1256	ACIAD1256	1255408	1255542	1	CDS	-	hypothetical protein	Uncertain	Dispensable	1	29.15792888	-2.271646301	0.408970254	0.300886831
ACIAD1257	hisZ	1255511	1256677	1	CDS	E	ATP phosphoribosyltransferase	Essential	Dispensable	8	182.6841752	-0.129961637	0.956058562	0.003934071
ACIAD1258	purA	1256743	1258062	1	CDS	F	adenylosuccinate synthetase	Essential	Essential	1	211.2051454	-5.745572745	5.83E-05	0.001150887
ACIAD1259	ACIAD1259	1258178	1258489	1	CDS	-	hypothetical protein	Dispensable	Dispensable	4	52.98661654	-0.679926083	0.799251177	0.013002593
ACIAD1260	ACIAD1260	1258605	1259384	1	CDS	O	Zn-dependent protease with chaperone function	Dispensable	Dispensable	8	122.1773321	-0.451009874	0.833437559	0.007915955
ACIAD1261	ACIAD1261	1259438	1260484	-1	CDS	C	oxidoreductase	Dispensable	Dispensable	9	147.6984292	-0.577008788	0.74822449	0.010405667
ACIAD1262	vfr	1260645	1261274	-1	CDS	T	cAMP-regulatory protein	Dispensable	Uncertain	1	97.1152503	-4.106947585	0.013306741	0.040044638
ACIAD1263	ACIAD1263	1261495	1261920	1	CDS	O	hypothetical protein	Dispensable	Dispensable	3	78.13446912	-1.494526817	0.511300301	0.072746257
ACIAD1264	ACIAD1264	1262026	1262451	1	CDS	S	acyltransferase	Dispensable	Dispensable	5	66.48050394	-0.781038438	0.742764105	0.016173966
ACIAD1265	clpB	1262777	1265356	1	CDS	O	ATP-dependent protease, Hsp 100, part of multi-chaperone system with DnaK, DnaJ, and GrpE	Dispensable	Dispensable	13	456.2881384	-1.264199486	0.218759554	0.045228287
ACIAD1266	ilvD	1265604	1267433	1	CDS	E	dihydroxy-acid dehydratase	Dispensable	Uncertain	8	279.38921	-2.936743069	0.003035889	0.351210421
ACIAD1267	ACIAD1267	1267642	1268082	1	CDS	-	hypothetical protein	Dispensable	Dispensable	9	66.21868516	1.446762015	0.479622336	0
ACIAD1268	rlmL	1268101	1270305	-1	CDS	J	23S rRNA m(2)G2445 methyltransferase	Dispensable	Dispensable	22	326.7247291	-0.620489456	0.672321511	0.011433523
ACIAD1269	ACIAD1269	1270214	1270474	1	CDS	-	hypothetical protein	Dispensable	Dispensable	3	41.15169932	-1.864141528	0.411239098	0.149864965
ACIAD1270	pyrB	1270608	1271624	1	CDS	F	aspartate carbamoyltransferase	Essential	Dispensable	11	158.2591584	-0.407191781	0.825631085	0.007196736
ACIAD1271	pyrX	1271637	1272872	1	CDS	F	aspartate carbamoyltransferase	Essential	Dispensable	8	216.7858239	-1.973375694	0.125136002	0.182963304
ACIAD1272	ACIAD1272	1273021	1274040	1	CDS	-	hypothetical protein	Dispensable	Dispensable	11	153.7200351	0.122347538	0.956058562	0
ACIAD1273	ACIAD1273	1274134	1274916	1	CDS	S	hypothetical protein	Dispensable	Dispensable	14	114.9011599	0.780779124	0.690816632	0
ACIAD1274	ACIAD1274	1274947	1275615	1	CDS	S	SAM-dependent methyltransferase	Dispensable	Dispensable	11	123.6629749	-0.244276511	0.932083113	0.005047771
ACIAD1275	ACIAD1275	1275706	1275846	1	CDS	-	hypothetical protein	Uncertain	Uncertain	0	19.56735806	-3.055586447	0.22278764	0.294415879
ACIAD1276	ACIAD1276	1276347	1277831	1	CDS	E	amino acid transporter	Dispensable	Dispensable	16	206.0065727	-0.007915857	0.997622476	0.003014017
ACIAD1277	ACIAD1277	1277828	1278715	1	CDS	T	hypothetical protein	Dispensable	Dispensable	8	141.1574835	-1.697820537	0.23971417	0.10910038
ACIAD1279	ACIAD1279	1278773	1281517	1	CDS	M	cyanophycin synthetase	Dispensable	Dispensable	34	479.6355412	1.013896655	0.323639946	0
ACIAD1280	ACIAD1280	1281525	1283720	1	CDS	P, Q	exopeptidase	Dispensable	Dispensable	15	338.4035725	-1.20151207	0.304924811	0.039655685
ACIAD1281	ACIAD1281	1283770	1284261	1	CDS	-	hypothetical protein	Dispensable	Dispensable	3	82.94618889	0.057998769	0.986547379	0
ACIAD1282	ACIAD1282	1284279	1285430	1	CDS	S	hypothetical protein	Dispensable	Dispensable	10	178.4071421	-1.46351246	0.327805531	0.068294827
ACIAD1283	ACIAD1283	1285563	1285985	-1	CDS	K	AsnC family transcriptional regulator	Dispensable	Dispensable	3	66.96689388	-1.57283493	0.421199901	0.085198221
ACIAD1284	argD	1286124	1287335	1	CDS	E	bifunctional succinylornithine transaminase/acetylornithine transaminase	Dispensable	Dispensable	15	201.8985191	1.02638694	0.498058417	0
ACIAD1286	astA	1287349	1288377	1	CDS	E	arginine succinyltransferase	Dispensable	Uncertain	5	197.4424854	-3.697555732	0.013647821	0.092778097
ACIAD1287	astD	1288380	1289849	1	CDS	E	succinylglutamic semialdehyde dehydrogenase	Dispensable	Uncertain	4	208.448933	-3.89959357	0.000576609	0.061646397
ACIAD1288	astB	1289875	1291215	1	CDS	E	succinylarginine dihydrolase	Dispensable	Uncertain	8	231.4963065	-3.15273997	0.011360153	0.252214951
ACIAD1289	astE	1291234	1292211	1	CDS	E	succinylglutamate desuccinylase	Dispensable	Essential	1	168.6734881	-5.388031119	0.000342787	0.002515096
ACIAD1290	ACIAD1290	1292517	1293689	-1	CDS	S	hypothetical protein	Dispensable	Dispensable	16	169.3671344	0.332664345	0.849866752	0
ACIAD1292	ACIAD1292	1293793	1294353	-1	CDS	S	hypothetical protein	Dispensable	Dispensable	6	98.8117818	-0.429504833	0.878714446	0.00755448
ACIAD1293	ACIAD1293	1294680	1295432	1	CDS	G	aldolase	Dispensable	Dispensable	5	114.1540944	-0.564682181	0.791113251	0.010131284
ACIAD1294	ACIAD1294	1295436	1296323	-1	CDS	K	transcriptional regulator	Dispensable	Dispensable	15	155.1526362	0.03804567	0.988432308	0
ACIAD1295	ACIAD1295	1296833	1297693	1	CDS	G	hypothetical protein	Dispensable	Dispensable	3	130.7290414	-1.327706723	0.439081741	0.051629803
ACIAD1296	ACIAD1296	1297694	1298770	1	CDS	S	oxidoreductase	Dispensable	Dispensable	15	174.6307653	-0.34344919	0.878302431	0.0062648
ACIAD1297	ACIAD1297	1298781	1299584	1	CDS	E	amino acid ABC transporter substrate-binding protein	Dispensable	Dispensable	9	120.0075378	1.640981254	0.256582284	0
ACIAD1298	ACIAD1298	1299607	1301136	1	CDS	E	amino acid ABC transporter ATP-binding protein	Dispensable	Dispensable	20	236.2844266	-0.007067907	0.997958228	0.003008441
ACIAD1299	speB	1301544	1302503	1	CDS	E	agmatinase	Dispensable	Dispensable	13	175.1953786	1.972577785	0.162552634	0
ACIAD1300	ACIAD1300	1302679	1303695	1	CDS	K	transcriptional regulator	Dispensable	Dispensable	11	177.2884822	0.48855107	0.797159492	0
ACIAD1301	ACIAD1301	1303769	1304728	1	CDS	C	glycerate dehydrogenase	Dispensable	Dispensable	13	142.1788577	-0.443708056	0.82841767	0.007791336
ACIAD1302	trmB	1304887	1305624	-1	CDS	S	tRNA (guanine-N(7)-)-methyltransferase	Dispensable	Dispensable	12	137.8798826	1.310298873	0.492253998	0
ACIAD1303	ACIAD1303	1305798	1308221	1	CDS	L	extracellular nuclease	Dispensable	Dispensable	27	387.3546408	1.096761774	0.338518164	0
ACIAD1304	ACIAD1304	1308278	1308421	-1	CDS	-	hypothetical protein	Uncertain	Dispensable	1	19.40535562	1.039188051	0.689657597	0
ACIAD1305	ACIAD1305	1308423	1309034	1	CDS	O	glutathionine S-transferase	Dispensable	Dispensable	5	97.07766455	-2.502885012	0.114381076	0.41663989
ACIAD1306	ACIAD1306	1309076	1309765	-1	CDS	-	signal peptide	Dispensable	Uncertain	4	99.92180532	-3.380523503	0.014809667	0.169981019
ACIAD1308	thiG	1309845	1310630	-1	CDS	H	thiazole synthase	Essential	Dispensable	6	139.9994305	-1.692516148	0.345767717	0.107976208
ACIAD1309	thiS	1310644	1310841	-1	CDS	H	hypothetical protein	Essential	Dispensable	2	28.3245292	-2.061446579	0.380062818	0.213577996
ACIAD1310	ACIAD1310	1310854	1311219	-1	CDS	S	hypothetical protein	Dispensable	Dispensable	6	74.53456591	2.142135034	0.33529711	0
ACIAD1311	rpoH	1311342	1312211	-1	CDS	K	RNA polymerase factor sigma-32	Essential	Essential	0	132.664296	-5.790878554	0.000440361	0.001042275
ACIAD1312	ACIAD1312	1312343	1312591	-1	CDS	-	hypothetical protein	Essential	Dispensable	2	35.4213387	-0.5393446	0.857705621	0.009589577
ACIAD1313	ACIAD1313	1312963	1313175	1	CDS	K	cold shock protein	Dispensable	Uncertain	0	24.45829142	-3.49522463	0.102981837	0.137406656
ACIAD1314	rhlB	1313277	1314428	1	CDS	L	ATP-dependent RNA helicase RhlB	Dispensable	Dispensable	7	173.7719494	-1.663430744	0.236178406	0.10199156
ACIAD1315	ACIAD1315	1314494	1314817	-1	CDS	-	hypothetical protein	Dispensable	Uncertain	1	39.59356956	-3.315676348	0.107165694	0.190969455
ACIAD1316	ACIAD1316	1315070	1315654	1	CDS	C	nitroreductase	Dispensable	Dispensable	6	103.1710987	-0.018604297	0.995625928	0.003085192
ACIAD1317	gpsA	1315685	1316758	1	CDS	C	NAD(P)H-dependent glycerol-3-phosphate dehydrogenase	Essential	Uncertain	5	165.6993072	-4.095820669	0.001017438	0.040992096
ACIAD1318	ACIAD1318	1316815	1317270	1	CDS	T	phosphohistidine phosphatase	Dispensable	Dispensable	5	104.5798335	-1.005223963	0.705003381	0.026160416
ACIAD1319	ACIAD1319	1317299	1318438	1	CDS	U	general secretion pathway protein L	Dispensable	Dispensable	13	192.0000937	-0.778432482	0.62237207	0.016083389
ACIAD1320	ACIAD1320	1318438	1318920	1	CDS	-	hypothetical protein	Dispensable	Dispensable	3	88.85110899	2.870139788	0.0948177	0
ACIAD1321	pyrD	1319012	1320016	1	CDS	F	dihydroorotate dehydrogenase 2	Essential	Dispensable	10	160.527995	-0.933616208	0.62665987	0.022448088
ACIAD1322	ACIAD1322	1320077	1320607	1	CDS	S	membrane protein required for colicin V production (CvpA)	Dispensable	Dispensable	3	81.1863676	-2.14058961	0.208465422	0.244135313
ACIAD1323	purF	1320632	1322170	1	CDS	F	amidophosphoribosyltransferase	Essential	Essential	0	256.903233	-6.734220778	1.20E-05	0.000132133
ACIAD1324	ACIAD1324	1322246	1324141	1	CDS	O	hypothetical protein	Dispensable	Uncertain	2	269.7675984	-4.30271194	1.37E-05	0.02645017
ACIAD1326	ACIAD1326	1324267	1324881	1	CDS	-	hypothetical protein	Essential	Essential	0	80.54824889	-5.123222832	0.003049082	0.004483309
ACIAD1327	tkrA	1324892	1325857	1	CDS	C	2-keto-D-gluconate reductase (2-ketoaldonate reductase)	Dispensable	Dispensable	5	157.7728906	-1.351095503	0.398955566	0.054196628
ACIAD1328	ACIAD1328	1325989	1327434	1	CDS	O	signal peptide	Dispensable	Dispensable	10	242.7273164	-1.002729964	0.500151804	0.026021606
ACIAD1329	ACIAD1329	1327526	1327876	1	CDS	-	hypothetical protein	Dispensable	Dispensable	2	76.58969628	-2.336528745	0.269791472	0.331598862
ACIAD1330	ACIAD1330	1327925	1328368	-1	CDS	S	hypothetical protein	Dispensable	Uncertain	1	79.38274238	-3.742774399	0.045582488	0.084770935
ACIAD1331	rpsU	1328406	1328621	-1	CDS	J	30S ribosomal protein S21	Essential	Uncertain	0	30.4190522	-3.636912603	0.106694356	0.10457947
ACIAD1332	ACIAD1332	1328767	1329789	1	CDS	O	DNA-binding/iron metalloprotein/AP endonuclease	Essential	Essential	0	151.6380798	-6.017264939	0.0001583	0.000635048
ACIAD1333	ACIAD1333	1329838	1331010	-1	CDS	-	hypothetical protein	Dispensable	Dispensable	20	189.4858793	0.46030564	0.821046583	0
ACIAD1334	ACIAD1334	1331117	1332007	-1	CDS	S	hypothetical protein	Dispensable	Dispensable	7	133.2145876	-0.449633116	0.825631085	0.007892308
ACIAD1335	ACIAD1335	1332175	1333680	1	CDS	S	hypothetical protein	Dispensable	Dispensable	17	255.1121939	-1.215845674	0.342239167	0.040868766
ACIAD1336	ACIAD1336	1333684	1334478	1	CDS	T	protein kinase	Dispensable	Dispensable	15	102.2327998	-0.388178233	0.867483593	0.0069052
ACIADtRNALeu_35	ACIADtRNALeu_35	1334581	1334665	1	tRNA	-	tRNA-Leu	Uncertain	Dispensable	0	11.9408591	-2.469036086	0.367631851	0.398738596
ACIADtRNATrp_36	ACIADtRNATrp_36	1334716	1334789	1	tRNA	-	tRNA-Trp	Uncertain	Dispensable	0	10.1095684	-2.212905699	0.45487406	0.274533525
ACIADtRNALeu_37	ACIADtRNALeu_37	1334814	1334898	1	tRNA	-	tRNA-Leu	Uncertain	Dispensable	1	12.81727953	-0.754722696	0.827072115	0.015281888
ACIAD1338	ACIAD1338	1335307	1335438	1	CDS	-	hypothetical protein	Uncertain	Uncertain	0	22.68886089	-3.184513059	0.205763502	0.239316875
ACIAD1339	ACIAD1339	1335452	1336750	1	CDS	C	glutamate symport transmembrane protein	Dispensable	Dispensable	9	218.6244923	-1.39893373	0.334503252	0.059825524
ACIAD1340	ACIAD1340	1336915	1337115	1	CDS	-	hypothetical protein	Dispensable	Uncertain	1	42.18479401	-3.209709066	0.175838023	0.229415121
ACIAD1341	ACIAD1341	1337129	1337593	-1	CDS	S	hypothetical protein	Dispensable	Dispensable	4	65.05858307	2.032354249	0.256829953	0
ACIADtRNAAsn_38	ACIADtRNAAsn_38	1337634	1337709	-1	tRNA	-	tRNA-Asn	Uncertain	Dispensable	1	19.61696717	-2.136915699	NA	0.242653399
ACIAD1342	ACIAD1342	1337819	1337962	-1	CDS	-	hypothetical protein	Dispensable	Dispensable	2	15.26663748	0.099347894	0.979443282	0
ACIAD1343	aroP	1338008	1339384	1	CDS	E	aromatic amino acid APC transporter	Dispensable	Dispensable	24	193.781831	0.354572375	0.821046583	0
ACIAD1344	ACIAD1344	1339416	1339907	1	CDS	K	transcriptional regulator	Dispensable	Dispensable	10	71.91183383	1.049737037	0.647167525	0
ACIAD1345	ACIAD1345	1339900	1340526	1	CDS	S	hypothetical protein	Dispensable	Dispensable	3	120.0003087	-1.223656358	0.553000503	0.041544675
ACIADtRNAAsn_39	ACIADtRNAAsn_39	1340632	1340707	-1	tRNA	-	tRNA-Asn	Uncertain	Dispensable	0	8.700995653	-2.089404461	0.477572855	0.224043951
ACIADtRNAAsn_40	ACIADtRNAAsn_40	1340715	1340790	-1	tRNA	-	tRNA-Asn	Uncertain	Dispensable	0	14.35934171	-2.643542635	0.334503252	0.492877587
ACIAD1346	sodB	1340970	1341596	-1	CDS	P	superoxide dismutase	Essential	Essential	0	103.2285726	-5.375172458	0.002219299	0.002586755
ACIAD1347	ACIAD1347	1341803	1342561	-1	CDS	S	hypothetical protein	Dispensable	Dispensable	8	129.1477237	-0.271723606	0.910225837	0.005358869
ACIAD1348	algW	1342738	1343916	1	CDS	O	HtrA-like serine protease	Dispensable	Dispensable	8	172.7065534	-2.239964171	0.068884508	0.286493912
ACIAD1349	ACIAD1349	1344050	1344658	-1	CDS	S	hypothetical protein	Dispensable	Uncertain	3	94.79534141	-2.835317938	0.104803596	0.403340529
ACIAD1350	ACIAD1350	1344673	1344981	-1	CDS	P	hypothetical protein	Dispensable	Dispensable	5	42.50339293	-1.130013842	0.648131655	0.034103245
ACIAD1351	ACIAD1351	1344998	1346002	-1	CDS	G	sugar kinase protein	Dispensable	Dispensable	9	168.9150407	-0.541741701	0.78902858	0.009639573
ACIAD1353	ACIAD1353	1346311	1349250	1	CDS	O	metalloprotease	Dispensable	Dispensable	34	517.533113	-0.22087226	0.896534221	0.004796734
ACIAD1354	ACIAD1354	1349277	1350437	1	CDS	M	phospholipase A1 precursor (PldA)	Dispensable	Dispensable	9	176.3767024	-1.640941559	0.269234398	0.097567556
ACIAD1355	ACIAD1355	1350489	1351826	-1	CDS	P	potassium uptake protein (TrkH)	Dispensable	Dispensable	13	204.6111536	-1.829657921	0.144349928	0.140494117
ACIAD1356	ACIAD1356	1351807	1352478	-1	CDS	P	potassium uptake protein	Dispensable	Dispensable	7	117.1536829	-1.048031058	0.62960342	0.028658272
ACIAD1357	ilvA	1352630	1354168	-1	CDS	E	threonine dehydratase	Essential	Dispensable	22	237.9089299	1.107471755	0.442831201	0
ACIAD1358	rpiA	1354274	1354945	1	CDS	G	ribose-5-phosphate isomerase A	Essential	Essential	0	104.7225181	-5.403552899	0.002002135	0.002431229
ACIAD1359	ACIAD1359	1354945	1355619	1	CDS	S	hypothetical protein	Dispensable	Dispensable	12	98.16438201	0.318477212	0.895056567	0
ACIAD1360	argC	1355781	1356830	1	CDS	E	N-acetyl-gamma-glutamyl-phosphate reductase	Essential	Dispensable	14	145.9216773	1.046691536	0.534300366	0
ACIAD1361	ACIAD1361	1356926	1357660	1	CDS	-	hypothetical protein	Dispensable	Dispensable	6	103.0168888	-1.161494896	0.518773152	0.036449064
ACIAD1362	clpS	1357679	1358092	1	CDS	O	ATP-dependent Clp protease adaptor protein ClpS	Dispensable	Dispensable	3	69.44587284	-1.688043929	0.419245318	0.107036322
ACIAD1363	clpA	1358102	1360378	1	CDS	O	ATP-binding protease component	Dispensable	Dispensable	23	354.6527366	1.438784171	0.20417855	0
ACIAD1364	ACIAD1364	1360436	1360741	1	CDS	S	hypothetical protein	Dispensable	Dispensable	2	39.48312373	-1.034316067	0.685241665	0.027833764
ACIAD1365	ACIAD1365	1360744	1361643	-1	CDS	I	esterase	Dispensable	Uncertain	4	158.4366438	-3.172890558	0.028558863	0.243981968
ACIAD1366	argF	1361806	1362726	-1	CDS	E	ornithine carbamoyltransferase	Essential	Dispensable	9	144.0219355	-0.179364242	0.942271265	0.004381691
ACIAD1367	ACIAD1367	1362827	1363483	-1	CDS	K	transcriptional regulator	Dispensable	Uncertain	5	109.8353937	-2.77180376	0.090393614	0.437221436
ACIAD1368	glnG	1363631	1365106	-1	CDS	T	two-component regulatory system response regulator	Dispensable	Dispensable	17	227.0284752	0.081477894	0.968148285	0
ACIAD1369	glnL	1365093	1366202	-1	CDS	T	sensory kinase (soluble) in two-component regulatory system	Dispensable	Dispensable	25	158.9451663	2.530433998	0.022000196	0
ACIAD1371	rimO	1366542	1367885	1	CDS	J	ribosomal protein S12 methylthiotransferase	Dispensable	Dispensable	5	202.294568	-1.039718416	0.45446295	0.028155751
ACIAD1372	pyrH	1367938	1368666	1	CDS	F	uridylate kinase	Essential	Essential	1	105.7827385	-4.798709733	0.001540102	0.009084135
ACIAD1373	frr	1368746	1369300	1	CDS	J	ribosome recycling factor	Essential	Uncertain	1	102.4699058	-4.56201588	0.010749341	0.01516244
ACIAD1374	ispU	1369305	1370054	1	CDS	I	undecaprenyl pyrophosphate synthetase	Essential	Essential	0	128.643601	-5.75136484	0.000492785	0.001136395
ACIAD1375	cdsA	1370057	1370881	1	CDS	I	phosphatidate cytidylyltransferase	Essential	Essential	0	137.798695	-5.728250535	0.000928429	0.001195339
ACIAD1376	dxr	1370882	1372078	1	CDS	I	1-deoxy-D-xylulose 5-phosphate reductoisomerase	Essential	Essential	0	199.4893767	-6.397821754	4.11E-05	0.000276028
ACIAD1377	ACIAD1377	1372083	1373438	1	CDS	M	membrane-associated Zn-dependent protease 1	Dispensable	Essential	0	215.7543142	-6.56055867	1.34E-05	0.000193279
ACIAD1378	ACIAD1378	1373479	1375956	1	CDS	M	hypothetical protein	Essential	Essential	1	381.6957374	-6.656423088	1.59E-07	0.000156678
ACIAD1379	ACIAD1379	1376005	1376505	1	CDS	M	hypothetical protein	Dispensable	Dispensable	7	70.93135331	0.914785101	0.67560212	0
ACIAD1380	lpxD	1376509	1377579	1	CDS	M	UDP-3-O-[3-hydroxymyristoyl] glucosamine N-acyltransferase	Essential	Essential	0	169.186062	-6.090021363	0.000196457	0.000541548
ACIAD1381	fabZ	1377583	1378071	1	CDS	I	(3R)-hydroxymyristoyl-ACP dehydratase	Essential	Essential	0	72.75316774	-4.997540336	0.004103916	0.005895748
ACIAD1382	lpxA	1378068	1378856	1	CDS	M	UDP-N-acetylglucosamine acyltransferase	Uncertain	Uncertain	2	116.5249793	-4.426700752	0.002905669	0.020287255
ACIAD1383	ACIAD1383	1378916	1379743	-1	CDS	S	signal peptide	Dispensable	Uncertain	1	130.1437267	-3.923594733	0.007920962	0.058674528
ACIADffsRNA	ffs	1380047	1380144	1	misc_RNA	-	4.5S RNA component of Signal Recognition Particle (SRP)	Uncertain	Dispensable	0	11.66033409	-2.487806968	0.348507684	0.408635566
ACIAD1384	recX	1380155	1380634	-1	CDS	S	regulatory protein	Dispensable	Dispensable	3	75.33113069	-0.980859206	0.69226121	0.02483466
ACIAD1385	recA	1380692	1381741	-1	CDS	L	recombinase A	Dispensable	Essential	3	194.6504523	-4.813642865	0.000249888	0.008794381
ACIAD1386	hslR	1381899	1382342	-1	CDS	J	heat shock protein 15	Dispensable	Dispensable	4	64.68898744	0.967401828	0.693985568	0
ACIAD1387	cysQ	1382955	1383815	1	CDS	P	PAPS (adenosine 3'-phosphate 5'-phosphosulfate) 3'(2'),5'-bisphosphate nucleotidase	Dispensable	Dispensable	11	151.9351529	-0.423706438	0.85748507	0.007459852
ACIAD1388	ACIAD1388	1383917	1384606	1	CDS	S	hypothetical protein	Dispensable	Dispensable	7	118.3204335	-1.572058434	0.367852028	0.085065755
ACIAD1389	rpsT	1384664	1384933	-1	CDS	J	30S ribosomal protein S20	Essential	Uncertain	0	31.34487316	-3.73751582	0.083520972	0.085668855
ACIAD1390	ACIAD1390	1385143	1385805	1	CDS	G, M	hypothetical protein	Essential	Dispensable	8	86.69188657	0.041509748	0.988432308	0
ACIAD1391	menG	1385821	1386333	1	CDS	H	ribonuclease activity regulator protein RraA	Dispensable	Dispensable	6	106.6496343	0.734736119	0.767720078	0
ACIAD1392	ACIAD1392	1386362	1387144	1	CDS	S	hypothetical protein	Dispensable	Dispensable	5	115.0108038	-1.241059045	0.440687538	0.043089296
ACIAD1393	ACIAD1393	1387290	1388231	1	CDS	P	iron-dependent peroxidase	Dispensable	Dispensable	11	138.5936592	-0.304202977	0.881346562	0.005751723
ACIAD1394	ACIAD1394	1388270	1388626	1	CDS	-	hypothetical protein	Dispensable	Dispensable	4	68.01106472	-0.576415803	0.82841767	0.010392301
ACIAD1395	mfd	1388642	1392157	1	CDS	L	transcription-repair coupling protein	Dispensable	Dispensable	40	516.4240052	-0.207122812	0.872664558	0.004655091
ACIAD1396	ACIAD1396	1392383	1392808	1	CDS	F, G	hypothetical protein	Dispensable	Dispensable	3	65.83285094	-2.205239077	0.241878321	0.271201711
ACIAD1397	ACIAD1397	1392866	1394323	1	CDS	T	adenylate or guanylate cyclase	Dispensable	Essential	4	225.5901591	-4.762759257	0.000102713	0.00982107
ACIAD1398	fdx	1394372	1394710	-1	CDS	C	[2FE-2S] ferredoxin	Essential	Uncertain	2	58.96829927	-3.00064925	0.138536947	0.320015527
ACIAD1399	hscA	1394725	1396587	-1	CDS	F	chaperone protein HscA	Essential	Essential	0	254.5401098	-6.821959909	3.35E-06	0.000109034
ACIAD1400	hscB	1396621	1397136	-1	CDS	O	co-chaperone protein	Essential	Uncertain	1	93.31348663	-4.542922598	0.006419793	0.015799766
ACIAD1402	iscA	1397221	1397541	-1	CDS	S	iron-binding protein	Essential	Uncertain	1	54.31291018	-3.690873265	0.066159919	0.094017464
ACIAD1403	iscU	1397567	1397953	-1	CDS	C	scaffold protein	Essential	Uncertain	0	52.81161373	-4.381958137	0.031003911	0.022329498
ACIAD1404	iscS	1398025	1399242	-1	CDS	E	tRNA 4-thiouridine sulfurtransferase	Essential	Essential	0	192.4371421	-6.360288645	4.35E-05	0.000299673
ACIAD1405	iscR	1399244	1399687	-1	CDS	K	repressor of the iscRSUA operon, involved in assembly of Fe-S clusters	Dispensable	Uncertain	1	52.02995145	-3.756321889	0.039447333	0.082496879
ACIAD1406	ACIAD1406	1399827	1400480	-1	CDS	-	hypothetical protein	Dispensable	Uncertain	2	130.6789014	-3.616357872	0.030570554	0.108871151
ACIAD1407	ACIAD1407	1400621	1401133	1	CDS	S	poly(hydroxyalcanoate) granule associated protein	Dispensable	Dispensable	4	94.63351376	-1.577621449	0.433313665	0.086018916
ACIAD1408	hupB	1401297	1401569	1	CDS	L	DNA-binding protein HU-beta	Dispensable	Dispensable	12	38.03548062	0.347431672	0.908081263	0
ACIAD1409	ppiD	1401702	1403570	1	CDS	O	peptidyl-prolyl cis-trans isomerase precursor (PPIase)	Dispensable	Uncertain	4	276.5979093	-3.834628208	7.30E-05	0.070409593
ACIAD1410	alkR	1403617	1404537	-1	CDS	K	AraC family transcriptional regulator	Dispensable	Dispensable	8	155.2081645	-0.639362432	0.746951409	0.011910327
ACIAD1411	alkM	1404733	1405959	1	CDS	I	terminal alkane-1-monooxygenase	Dispensable	Dispensable	14	227.9904307	-0.938575533	0.590266732	0.022687702
ACIAD1412	ACIAD1412	1406016	1407221	-1	CDS	I	acyl-CoA dehydrogenase	Dispensable	Dispensable	7	187.7126685	0.430385497	0.82841767	0
ACIAD1413	ACIAD1413	1407253	1408557	-1	CDS	I	acyl-CoA dehydrogenase	Dispensable	Dispensable	9	228.1712194	-1.230724725	0.442278443	0.042165553
ACIAD1414	ACIAD1414	1408763	1410163	-1	CDS	S	hypothetical protein	Dispensable	Uncertain	5	215.5306819	-4.232770293	0.000815787	0.030694718
ACIAD1415	ACIAD1415	1410433	1410741	-1	CDS	-	hypothetical protein	Dispensable	Dispensable	4	45.94696745	-1.459132395	0.505600647	0.067686882
ACIAD1416	ACIAD1416	1410909	1411265	1	CDS	S	hypothetical protein	Dispensable	Dispensable	6	67.53753961	-0.329807081	NA	0.006081491
ACIAD1417	arcD	1411352	1412692	-1	CDS	E	arginine/ornithine antiporter	Dispensable	Dispensable	20	206.369464	0.519160763	0.753131148	0
ACIAD1418	ACIAD1418	1412698	1413576	-1	CDS	E	homocysteine S-methyltransferase family protein	Dispensable	Dispensable	10	129.3313798	-0.643753418	0.742764105	0.012024047
ACIAD1419	ACIAD1419	1413752	1415086	-1	CDS	F	dihydroorotase	Dispensable	Dispensable	12	251.0753559	-0.319604567	0.879647924	0.005947894
ACIAD1420	ACIAD1420	1415091	1415651	-1	CDS	S	carbonate dehydratase	Dispensable	Dispensable	8	85.10219327	0.166947094	0.956058562	0
ACIAD1421	ACIAD1421	1415826	1417133	-1	CDS	T	histidine kinase	Dispensable	Dispensable	15	201.2668643	0.349482754	0.860057939	0
ACIAD1422	ACIAD1422	1417204	1417884	-1	CDS	T	2-component regulatory protein	Dispensable	Dispensable	7	108.2128332	-0.238981852	0.929601242	0.004989859
ACIAD1423	eptA	1417886	1419538	-1	CDS	S	lipid A phosphoethanolamine transferase	Dispensable	Dispensable	22	262.1303627	0.240036994	0.896116286	0
ACIAD1424	salA	1419854	1421125	1	CDS	C, H	salicylate 1-monooxygenase	Dispensable	Dispensable	16	183.4216547	-1.164733975	0.39501543	0.036699056
ACIAD1425	salR	1421250	1422140	1	CDS	K	LysR family transcriptional regulator	Dispensable	Uncertain	4	155.5356773	-4.186909903	0.002792415	0.033828482
ACIAD1426	salE	1422172	1422891	-1	CDS	S	salicylate esterase	Dispensable	Uncertain	1	103.1665122	-4.748088624	0.002091815	0.010138533
ACIAD1427	ACIAD1427	1422922	1424088	-1	CDS	I	fatty acid and hydrocarbon transporter (SalD)	Dispensable	Dispensable	4	191.4423764	-0.408180296	0.821316022	0.007212223
ACIAD1428	areA	1424279	1425259	-1	CDS	I	esterase	Dispensable	Dispensable	11	189.4526299	-1.800492808	0.324612422	0.132955692
ACIAD1429	areB	1425343	1426458	-1	CDS	C	aryl-alcohol dehydrogenase	Dispensable	Uncertain	5	188.0305629	-2.94086509	0.025002204	0.349155898
ACIAD1430	areC	1426486	1428006	-1	CDS	C	benzaldehyde dehydrogenase II	Dispensable	Dispensable	9	214.9482928	-1.392273047	0.248437368	0.059010179
ACIAD1431	areR	1428191	1429993	-1	CDS	K	sigma(54)-dependent transcriptionnal regulator for areCBA operon	Dispensable	Dispensable	12	273.2933802	-1.522690948	0.215554261	0.077018736
ACIAD1433	ACIAD1433	1430277	1431524	1	CDS	M	porin	Dispensable	Dispensable	13	194.9212922	-0.132810424	0.94762683	0.003958598
ACIAD1434	benK	1431562	1432962	1	CDS	G	MFS family benzoate membrane transporter	Dispensable	Dispensable	15	227.7176059	0.963226398	0.471966333	0
ACIAD1435	benR	1433015	1433929	-1	CDS	K	benzoate degradation transcriptional regulator	Dispensable	Dispensable	7	128.5728462	-1.465626199	0.379231451	0.068590016
ACIAD1436	benA	1434223	1435608	1	CDS	Q	benzoate 1,2-dioxygenase alpha subunit	Dispensable	Dispensable	13	201.7026785	-0.293030937	0.878384899	0.005613463
ACIAD1437	benB	1435605	1436114	1	CDS	Q	benzoate 1,2-dioxygenase beta subunit	Dispensable	Dispensable	2	75.85874812	-1.561312534	0.443351824	0.083251651
ACIAD1438	benC	1436187	1437203	1	CDS	C	benzoate 1,2-dioxygenase ferredoxin reductase subunit	Dispensable	Dispensable	5	176.1179349	-2.322020498	0.140507585	0.324593569
ACIAD1439	benD	1437222	1438007	1	CDS	Q	1,6-dihydroxycyclohexa-2,4-diene-1-carboxylate dehydrogenase	Dispensable	Dispensable	5	134.8175883	-1.184367784	0.528570402	0.038250046
ACIAD1440	benE	1438034	1439233	1	CDS	Q	MFS family benzoate membrane transporter	Dispensable	Dispensable	10	190.9624291	0.902172641	0.559746839	0
ACIAD1442	catA	1439848	1440783	1	CDS	Q	catechol 1,2-dioxygenase	Uncertain	Dispensable	7	139.9653741	-0.266541013	0.900619611	0.005298701
ACIAD1443	ACIAD1443	1440793	1442127	1	CDS	-	hypothetical protein	Dispensable	Dispensable	7	247.0573011	-1.452455143	0.317169213	0.066769744
ACIAD1444	ACIAD1444	1442076	1443653	1	CDS	S	hypothetical protein	Dispensable	Dispensable	14	230.8257399	0.32378284	0.838396191	0
ACIAD1445	catR	1443680	1444591	-1	CDS	K	LysR family transcriptional regulator	Dispensable	Dispensable	14	179.229476	0.836250623	0.648131655	0
ACIAD1446	catB	1444715	1445827	1	CDS	Q	muconate cycloisomerase I	Dispensable	Dispensable	3	156.8619974	-1.462746112	0.265591932	0.068188095
ACIAD1447	catC	1445845	1446135	1	CDS	Q	muconolactone delta-isomerase (MIase)	Uncertain	Dispensable	3	71.34219978	-0.423041645	0.902900741	0.007449078
ACIAD1448	catI	1446225	1446911	1	CDS	I	3-oxoadipate CoA-transferase subunit A	Dispensable	Dispensable	3	103.2064233	-2.491183829	0.092909198	0.410424159
ACIAD1449	catJ	1446922	1447575	1	CDS	I	3-oxoadipate CoA-transferase subunit B	Dispensable	Dispensable	5	97.61372445	-1.30713735	0.488052666	0.049467795
ACIAD1450	catF	1447588	1448793	1	CDS	I	beta-ketoadipyl CoA thiolase	Dispensable	Dispensable	9	205.7522532	-1.829428399	0.169003421	0.14043342
ACIAD1451	catD	1448803	1449606	1	CDS	Q	3-oxoadipate enol-lactonase	Dispensable	Dispensable	4	117.8679642	-1.188134218	0.494796285	0.038554692
ACIAD1452	ACIAD1452	1449889	1451232	1	CDS	E	aminotransferase	Dispensable	Dispensable	15	210.7172636	-0.365425111	0.844809076	0.006571703
ACIAD1453	ACIAD1453	1451276	1451692	-1	CDS	K	hypothetical protein	Dispensable	Dispensable	4	67.58684742	-1.858972932	0.352528765	0.148428307
ACIAD1454	ACIAD1454	1451791	1452804	1	CDS	C	Zn-dependent oxidoreductase	Dispensable	Dispensable	11	168.7843754	0.06797336	0.980620945	0
ACIAD1455	ACIAD1455	1452858	1453892	-1	CDS	K	AraC family transcriptional regulator	Dispensable	Uncertain	6	156.3150259	-2.767956893	0.042570068	0.439295819
ACIAD1456	ACIAD1456	1454042	1455352	-1	CDS	S	hypothetical protein	Dispensable	Dispensable	16	208.6694718	-0.293068382	0.883268653	0.00561392
ACIAD1457	ACIAD1457	1455427	1456437	-1	CDS	S	homoserine kinase type II	Dispensable	Dispensable	10	142.0604789	0.501282391	0.792503949	0
ACIAD1458	ACIAD1458	1456611	1458035	1	CDS	E	transport protein	Dispensable	Dispensable	15	222.2395865	-0.75303085	0.6635034	0.015226222
ACIAD1459	ACIAD1459	1458132	1458605	1	CDS	-	hypothetical protein	Dispensable	Dispensable	2	68.18937796	-0.288028509	0.91782672	0.005552631
ACIAD1460	ACIAD1460	1458618	1460753	1	CDS	P	ferrichrome-iron receptor protein	Dispensable	Dispensable	20	309.3150704	-0.58444141	0.651669006	0.010574653
ACIAD1461	ACIAD1461	1460803	1461711	-1	CDS	S	hypothetical protein	Dispensable	Dispensable	6	126.699714	-1.484885145	0.383019125	0.0713345
ACIAD1462	ACIAD1462	1462118	1462867	-1	CDS	K	GntR family transcriptional regulator	Dispensable	Uncertain	2	107.8864487	-3.443820076	0.02173526	0.151304761
ACIAD1463	ACIAD1463	1463269	1464255	1	CDS	P	binding protein ABC transporter periplasmic substrate-binding protein	Dispensable	Dispensable	7	140.1867909	-0.963490582	0.537395138	0.023929792
ACIAD1464	ACIAD1464	1464282	1465124	1	CDS	P	ABC transporter ATP-binding protein	Dispensable	Uncertain	4	114.7697013	-3.314959257	0.030276652	0.191212244
ACIAD1465	ACIAD1465	1465117	1465911	1	CDS	P	ABC transporter permease	Dispensable	Dispensable	7	109.296389	-0.533206742	0.793339412	0.009462728
ACIAD1467	ACIAD1467	1465908	1467347	1	CDS	Q	amidohydrolase	Dispensable	Dispensable	14	254.6497465	0.127960204	0.956058562	0
ACIAD1468	ACIAD1468	1467534	1467686	-1	CDS	-	hypothetical protein	Uncertain	Dispensable	1	26.85635062	-0.416609238	0.904931785	0.007345628
ACIAD1469	ACIAD1469	1468041	1468496	1	CDS	K	RNA polymerase sigma factor (iron regulated)	Dispensable	Uncertain	2	88.54408956	-3.829919366	0.047325496	0.071087668
ACIAD1471	ACIAD1471	1468497	1469513	1	CDS	T	iron ABC transporter permease	Dispensable	Dispensable	5	173.2541775	-2.385157341	0.0948177	0.355614842
ACIAD1472	ACIAD1472	1469653	1472826	1	CDS	P	receptor protein	Dispensable	Dispensable	34	558.6303949	0.005892489	0.997958228	0
ACIAD1473	ACIAD1473	1473019	1473810	1	CDS	-	signal peptide	Dispensable	Dispensable	5	120.9828264	-1.413557984	0.437564292	0.06165284
ACIAD1474	ACIAD1474	1473869	1475380	1	CDS	S	peptide signal	Dispensable	Dispensable	15	251.8740665	-0.145800762	0.947640134	0.004072387
ACIAD1477	ACIAD1477	1475520	1476311	1	CDS	M	TonB-like protein	Dispensable	Uncertain	3	116.7106309	-3.066514383	0.021495351	0.289468089
ACIAD1478	hemO	1476344	1476943	1	CDS	P	heme oxygenase	Dispensable	Dispensable	2	84.49513479	-0.368391658	0.871189867	0.00661426
ACIAD1479	ACIAD1479	1476972	1477415	1	CDS	S	hypothetical protein	Dispensable	Dispensable	2	75.4649226	-1.709033526	0.406421153	0.111510616
ACIAD1480	ACIAD1480	1477677	1478666	1	CDS	S	hypothetical protein	Dispensable	Dispensable	18	163.6568413	-0.20064229	0.930498454	0.004589781
ACIADtRNAGly_41	ACIADtRNAGly_41	1478872	1478947	-1	tRNA	-	tRNA-Gly	Uncertain	Dispensable	0	10.36013197	-2.296175455	NA	0.312308096
ACIAD1481	cysS	1479012	1480433	-1	CDS	J	cysteinyl-tRNA synthetase	Essential	Essential	0	218.8918795	-6.498233019	3.48E-05	0.000221544
ACIAD1482	kdsD	1480647	1481624	1	CDS	M	D-arabinose 5-phosphate isomerase	Dispensable	Uncertain	3	169.5768422	-4.087089374	0.00235816	0.041750555
ACIAD1483	kdsC	1481628	1482167	1	CDS	S	3-deoxy-D-manno-octulosonate 8-phosphate phosphatase	Dispensable	Essential	0	79.85226891	-4.968548773	0.007965945	0.006279855
ACIAD1484	ACIAD1484	1482206	1482754	1	CDS	S	hypothetical protein	Dispensable	Essential	0	94.15847962	-5.175632121	0.004998268	0.003999032
ACIAD1485	ACIAD1485	1482810	1483286	1	CDS	S	hypothetical protein	Dispensable	Essential	0	89.36615008	-5.048625884	0.008076133	0.005274901
ACIAD1486	ACIAD1486	1483286	1484035	1	CDS	S	ABC transporter ATP-binding protein	Essential	Essential	0	123.2443204	-5.656440875	0.000788102	0.001398661
ACIAD1487	ACIAD1487	1484367	1485779	1	CDS	M, U	outer membrane efflux protein, type I secretion protein	Dispensable	Dispensable	13	254.7117706	0.005601906	0.998336934	0
ACIAD1488	ACIAD1488	1485776	1487920	1	CDS	V	protein secretion efflux system ABC transporter ATP-binding/membrane protein	Dispensable	Dispensable	14	323.6438874	-0.209853299	0.896889676	0.004682884
ACIAD1489	ACIAD1489	1487917	1489107	1	CDS	U	protein secretion efflux system ABC transporter	Dispensable	Dispensable	11	207.9920717	0.272121278	0.897443774	0
ACIAD1490	ACIAD1490	1489207	1489806	1	CDS	S	hypothetical protein	Dispensable	Dispensable	4	100.9937559	-1.940325917	0.312749784	0.172389054
ACIAD1491	ACIAD1491	1489853	1490410	1	CDS	S	acyltransferase	Dispensable	Dispensable	4	65.00467115	-0.915426598	0.671926948	0.021590229
ACIAD1492	ACIAD1492	1490463	1491470	-1	CDS	-	hypothetical protein	Dispensable	Dispensable	16	179.9908457	0.534629225	0.804705528	0
ACIAD1493	ACIAD1493	1491809	1492651	1	CDS	S	universal stress protein	Dispensable	Dispensable	10	128.758783	-0.086263032	0.969730573	0.003576262
ACIAD1495	ACIAD1495	1492762	1493430	-1	CDS	S	O-methyltransferase protein	Dispensable	Uncertain	2	112.1585414	-3.106786075	0.04446892	0.271667596
ACIAD1496	ACIAD1496	1493584	1494306	-1	CDS	S	hypothetical protein	Dispensable	Dispensable	3	110.5589264	-2.267518305	0.158567187	0.298988284
ACIAD1498	fdxA	1494433	1494756	-1	CDS	C	7-Fe ferredoxin	Essential	Uncertain	0	51.25774457	-4.261838151	0.043724623	0.028855964
ACIAD1499	ACIAD1499	1495081	1495530	-1	CDS	S	hypothetical protein	Dispensable	Uncertain	1	58.52220761	-3.443543264	0.048732888	0.151382636
ACIAD1500	mutS	1495787	1498432	-1	CDS	L	DNA mismatch repair protein MutS	Dispensable	Dispensable	27	392.9126104	-0.118311267	0.942809138	0.00383533
ACIAD1501	ACIAD1501	1498660	1498866	1	CDS	-	hypothetical protein	Uncertain	Dispensable	2	25.03675745	-0.9031001	0.7516218	0.021027196
ACIAD1503	ACIAD1503	1499227	1500285	1	CDS	P	desulfurization enzyme B (dibenzothiophene )	Dispensable	Dispensable	11	163.9445031	-0.243390954	0.912243933	0.005038039
ACIAD1504	ACIAD1504	1500299	1501012	1	CDS	S	hypothetical protein	Dispensable	Dispensable	7	108.1922074	-0.415676811	0.862062977	0.00733075
ACIAD1505	ACIAD1505	1501045	1502238	1	CDS	C	FMNH(2)-dependent alkanesulfonate monooxygenase (SsuD-like)	Dispensable	Dispensable	10	178.6441122	1.150905922	0.468133182	0
ACIAD1506	ACIAD1506	1502249	1503823	1	CDS	S	peptide ABC transporter substrate-binding protein	Dispensable	Dispensable	9	231.5662572	-0.911512952	0.506126629	0.021409888
ACIAD1507	ACIAD1507	1503829	1504980	1	CDS	P	peptide ABC transporter	Dispensable	Dispensable	14	203.3367938	-1.416316483	0.353543733	0.062003314
ACIAD1508	ACIAD1508	1504977	1505825	1	CDS	P	peptide ABC transporter	Dispensable	Dispensable	9	137.6453071	-0.876262059	0.62960342	0.019850573
ACIAD1509	ACIAD1509	1505828	1507645	1	CDS	V	peptide ABC transporter ATP-binding protein	Dispensable	Dispensable	10	306.3115645	-1.909592234	0.090393614	0.162995461
ACIAD1510	ACIAD1510	1507661	1508941	1	CDS	I	acyl-CoA dehydrogenase	Dispensable	Dispensable	11	185.4240843	1.519139002	0.206614978	0
ACIAD1512	ACIAD1512	1509279	1510331	-1	CDS	S	dibenzothiophene desulfurization enzyme B	Dispensable	Dispensable	5	191.3949352	-1.38723213	0.447651467	0.058400048
ACIAD1514	ACIAD1514	1510570	1512426	1	CDS	V	ABC transporter ATP-binding protein	Dispensable	Dispensable	19	264.6140297	-1.471277355	0.150021252	0.06938503
ACIAD1515	ACIAD1515	1512423	1514255	1	CDS	V	ABC transporter ATP-binding protein	Dispensable	Dispensable	19	317.2399625	-0.773499966	0.596107092	0.01591331
ACIAD1516	ACIAD1516	1514422	1516914	1	CDS	P	ferric enterobactin receptor protein	Essential	Dispensable	29	397.6462301	2.089564565	0.01745505	0
ACIAD1517	ACIAD1517	1516956	1518218	1	CDS	S	signal peptide	Dispensable	Dispensable	12	215.7959245	-0.129673947	0.956058562	0.003931602
ACIAD1518	ACIAD1518	1518310	1519398	-1	CDS	C	sulfonate monooxygenase	Dispensable	Dispensable	13	188.9202157	0.553626272	0.789586452	0
ACIAD1519	ACIAD1519	1519714	1520790	1	CDS	K	Fis family transcriptional regulator	Dispensable	Dispensable	9	152.8494744	-0.375970223	0.832562075	0.006724227
ACIAD1520	tatC	1520820	1521566	-1	CDS	U	Sec-independent protein secretion pathway, component C	Essential	Dispensable	8	124.225446	-0.53496271	0.812797669	0.009498847
ACIAD1521	tatB	1521563	1521979	-1	CDS	U	Sec-independent protein secretion pathway, component B	Essential	Dispensable	6	66.15693485	2.344368323	0.166067361	0
ACIAD1522	tatA	1521993	1522208	-1	CDS	U	Sec-independent protein secretion pathway, translocase protein	Essential	Uncertain	0	37.37773033	-3.729537159	NA	0.087047705
ACIAD1523	ACIAD1523	1522305	1523060	-1	CDS	P	ABC transporter ATP-binding protein	Dispensable	Dispensable	6	114.5441016	-2.520629665	0.091478994	0.42611611
ACIAD1524	ACIAD1524	1523095	1523883	-1	CDS	P	ABC transporter permease	Dispensable	Uncertain	4	113.5893894	-2.823934409	0.077163519	0.409355259
ACIAD1525	ACIAD1525	1523883	1524722	-1	CDS	P	ABC transporter permease	Dispensable	Dispensable	10	126.204772	0.379692676	0.870704064	0
ACIAD1526	ACIAD1526	1524726	1525799	-1	CDS	P	binding protein ABC transporter periplasmic substrate-binding protein	Dispensable	Dispensable	5	154.4538695	-0.663209152	0.673175825	0.012540963
ACIAD1527	ACIAD1527	1526115	1527242	1	CDS	C	FMNH2-dependent monooxygenase	Dispensable	Dispensable	6	209.8731884	-0.872349319	0.633942829	0.019684509
ACIAD1528	ACIAD1528	1527439	1528266	1	CDS	M	tonB-like protein	Dispensable	Dispensable	8	144.80596	-0.974012523	0.569630029	0.024474048
ACIAD1529	ACIAD1529	1528291	1529025	1	CDS	U	biopolymer transport protein (ExbB-like)	Dispensable	Dispensable	9	102.2972305	0.627586996	0.752180979	0
ACIAD1530	ACIAD1530	1529025	1529429	1	CDS	U	biopolymer transport protein (ExbD-like)	Dispensable	Uncertain	1	75.83897958	-3.668985992	0.054155387	0.098181234
ACIAD1531	ACIAD1531	1529494	1531077	-1	CDS	S	oligopeptide binding protein ABC transporter periplasmic substrate-binding protein OppA	Uncertain	Dispensable	18	259.9794631	-1.034719496	0.485804454	0.027857685
ACIAD1532	ACIAD1532	1531159	1531380	-1	CDS	-	hypothetical protein	Uncertain	Uncertain	0	31.40801317	-3.689068621	0.098499672	0.094354699
ACIAD1533	ACIAD1533	1531363	1533975	1	CDS	P	outer membrane receptor protein	Uncertain	Dispensable	40	437.410832	0.856964057	0.486768445	0
ACIAD1534	ACIAD1534	1534223	1536553	1	CDS	P	TonB-dependent receptor protein	Dispensable	Dispensable	26	352.6187917	0.732038285	0.602023016	0
ACIAD1535	ACIAD1535	1536572	1537765	1	CDS	C	FMNH2-dependent monooxygenase	Dispensable	Dispensable	9	208.4499324	-2.218808803	0.119443419	0.277116205
ACIAD1536	citB	1537889	1539016	-1	CDS	S	citrate utilization protein B	Dispensable	Dispensable	10	183.2710535	-0.797863368	0.644232838	0.016770956
ACIAD1537	ACIAD1537	1539006	1540412	-1	CDS	C	tricarballylate dehydrogenase	Dispensable	Dispensable	13	238.4009578	0.376103557	0.849384531	0
ACIAD1539	ACIAD1539	1540516	1541445	-1	CDS	K	LysR family transcriptional regulator	Essential	Dispensable	5	140.5844215	-1.174195943	0.418971246	0.037438812
ACIAD1540	ACIAD1540	1541577	1542371	-1	CDS	P	ABC transporter periplasmic substrate-binding protein	Dispensable	Dispensable	4	123.8763547	-0.407113322	0.854076977	0.007195508
ACIAD1541	citA	1542461	1543771	-1	CDS	G	major facilitator superfamily citrate-proton symporter	Dispensable	Uncertain	8	192.430389	-2.97493763	0.021846412	0.332392763
ACIAD1542	ACIAD1542	1543853	1544005	1	CDS	-	hypothetical protein	Uncertain	Dispensable	1	29.94698173	-1.211649004	NA	0.040509961
ACIAD1543	ACIAD1543	1544040	1544969	-1	CDS	K	LysR family transcriptional regulator	Dispensable	Dispensable	7	145.1734898	-0.492378881	0.802985562	0.008660243
ACIAD1545	ACIAD1545	1545290	1545745	-1	CDS	K	hypothetical protein	Dispensable	Dispensable	5	70.92091967	-2.451779759	0.18441967	0.389712397
ACIAD1547	ACIAD1547	1545909	1546775	1	CDS	S	hypothetical protein	Dispensable	Dispensable	12	148.6869326	-1.000036339	0.597967959	0.025872491
ACIAD1548	ACIAD1548	1546902	1547582	1	CDS	O	glutathione S-transferase	Dispensable	Uncertain	2	119.3949156	-3.511397836	0.034340108	0.13326153
ACIAD1549	ACIAD1549	1547579	1548346	1	CDS	I, Q	short chain dehydrogenase	Dispensable	Dispensable	7	152.2507858	0.942649382	0.658039355	0
ACIAD1550	ACIAD1550	1548348	1549013	1	CDS	I, Q	oxidoreductase	Dispensable	Dispensable	4	107.7979695	-2.223951398	0.182906845	0.279378323
ACIAD1551	ACIAD1551	1549355	1549534	1	CDS	-	hypothetical protein	Uncertain	Dispensable	2	25.98568377	-1.206972337	0.698298139	0.040113673
ACIAD1552	ACIAD1552	1549648	1549836	1	CDS	-	hypothetical protein	Uncertain	Dispensable	4	23.10570866	1.477786022	NA	0
ACIAD1553	ACIAD1553	1549833	1550030	1	CDS	L	hypothetical protein	Uncertain	Dispensable	3	36.44712785	-0.985654749	NA	0.025090318
ACIAD1554	ACIAD1554	1550416	1551429	1	CDS	S	acyl-CoA dehydrogenase	Uncertain	Uncertain	4	161.912677	-2.917213208	0.02724497	0.361018689
ACIAD1556	ACIAD1556	1551417	1552193	1	CDS	S	hypothetical protein	Dispensable	Dispensable	8	145.6772396	-1.013440245	0.629277675	0.026622829
ACIAD1557	ACIAD1557	1552186	1552785	1	CDS	S	methyltransferase	Dispensable	Dispensable	7	83.32088581	-1.039059767	0.624352721	0.028116302
ACIAD1558	ACIAD1558	1552782	1553426	1	CDS	M	glycosyl transferase	Dispensable	Uncertain	3	107.1749368	-2.84848597	0.099011537	0.396419101
ACIAD1559	ACIAD1559	1553921	1554184	-1	CDS	K	MarR family transcriptional regulator	Dispensable	Dispensable	1	33.88361277	-2.650069847	0.220583595	0.496451401
ACIAD1560	ACIAD1560	1554216	1554407	1	CDS	C	hypothetical protein	Uncertain	Dispensable	3	20.71925214	-0.187405481	0.958716701	0.004459203
ACIAD1561	ACIAD1561	1554408	1555382	1	CDS	S	nitrilotriacetate monooxygenase component B (NtaB)	Dispensable	Dispensable	4	189.4748313	-1.679661655	0.324463044	0.105294082
ACIAD1562	ACIAD1562	1555433	1555711	1	CDS	-	hypothetical protein	Uncertain	Dispensable	4	49.65404651	-0.824298731	0.775480507	0.01775296
ACIAD1563	ACIAD1563	1555825	1555944	-1	CDS	L	hypothetical protein	Uncertain	Dispensable	2	19.23649056	-1.056058839	0.72607553	0.029151827
ACIAD1564	ACIAD1564	1555992	1556120	1	CDS	-	hypothetical protein	Uncertain	Dispensable	2	20.77380721	-1.586319339	0.59099147	0.087528601
ACIAD1565	ACIAD1565	1556547	1557311	1	CDS	S	3-hydroxyacyl-CoA dehydrogenase	Dispensable	Dispensable	6	116.7354428	-1.54759529	0.39432759	0.080987065
ACIAD1566	ACIAD1566	1557308	1558501	1	CDS	I	acyl-CoA dehydrogenase	Dispensable	Dispensable	14	208.7597917	-0.673543358	0.739627735	0.01282439
ACIAD1567	ACIAD1567	1558502	1559569	1	CDS	S	aminoglycoside phosphotransferase	Dispensable	Dispensable	7	178.2728929	-1.666344482	0.329269218	0.102577581
ACIAD1568	ACIAD1568	1559560	1560360	1	CDS	Q	enoyl-CoA hydratase	Dispensable	Uncertain	3	126.2478066	-3.852413554	0.013222922	0.067902102
ACIAD1569	ACIAD1569	1560357	1561520	1	CDS	I	acetyl-CoA acetyltransferase	Dispensable	Dispensable	13	185.8370909	0.693461524	0.696630311	0
ACIAD1570	ACIAD1570	1561511	1562491	1	CDS	S	dioxygenase (related to 2-nitropropane dioxygenase)	Dispensable	Dispensable	5	159.3296411	0.317335454	0.896116286	0
ACIAD1571	caiD	1562518	1563300	1	CDS	I	enoyl-CoA hydratase	Dispensable	Uncertain	3	132.5635475	-3.735234511	0.008669081	0.086061071
ACIAD1572	ACIAD1572	1563341	1564894	1	CDS	I	long-chain-fatty-acid--CoA ligase	Dispensable	Dispensable	16	264.6687847	-0.913601637	0.549131064	0.02150595
ACIAD1573	ACIAD1573	1564993	1565181	-1	CDS	-	hypothetical protein	Uncertain	Uncertain	0	42.54054085	-3.782889038	NA	0.078197945
ACIAD1574	ACIAD1574	1565351	1566217	1	CDS	S	hypothetical protein	Dispensable	Dispensable	8	144.4599611	-0.883932258	0.654279504	0.020180103
ACIAD1575	linC	1566242	1567483	1	CDS	Q	linalool 8-monooxygenase	Dispensable	Dispensable	7	200.1650363	-1.764863692	0.163994805	0.124214124
ACIAD1576	ACIAD1576	1567494	1568339	1	CDS	K	AraC family transcriptional regulator	Dispensable	Dispensable	16	147.1609418	0.663875139	0.744289648	0
ACIAD1577	ACIAD1577	1568499	1569962	1	CDS	C	aldehyde dehydrogenase	Dispensable	Dispensable	7	217.2053295	-1.210832553	0.289958848	0.040440508
ACIAD1578	ACIAD1578	1569992	1571107	1	CDS	C	aryl-alcohol dehydrogenase	Dispensable	Dispensable	5	175.1582744	-1.317906837	0.401906052	0.050588832
ACIAD1579	ACIAD1579	1571127	1571441	1	CDS	C	ferredoxin	Dispensable	Dispensable	3	33.52651898	1.208387246	0.596107092	0
ACIAD1580	ACIAD1580	1571442	1572683	1	CDS	C	ferredoxin reductase	Dispensable	Dispensable	4	207.4112791	-2.098282559	0.11537137	0.227442776
ACIAD1581	ACIAD1581	1572742	1573359	-1	CDS	K	TetR family transcriptional regulator	Dispensable	Dispensable	7	106.0482788	-0.857292822	0.686636166	0.019058089
ACIAD1582	ACIAD1582	1573644	1575596	-1	CDS	E	cysteine desulfurase	Dispensable	Dispensable	15	300.103693	-0.568983161	0.682537888	0.010226198
ACIAD1583	srpI	1575571	1576503	-1	CDS	T	major membrane protein I (MMP-I) (35 kDa antigen)	Dispensable	Dispensable	9	149.1369626	-0.383595674	0.867483593	0.006836707
ACIAD1584	srpH	1576758	1577684	-1	CDS	E	serine acetyltransferase	Dispensable	Dispensable	11	136.2486088	0.106948712	0.961092874	0
ACIAD1585	ACIAD1585	1577735	1578229	-1	CDS	P	rhodanese-like sulfurtransferase	Dispensable	Uncertain	3	74.53762712	-2.71328587	0.112144349	0.468972119
ACIAD1586	atsB	1578607	1580232	1	CDS	P	sulfate ester permease protein	Dispensable	Dispensable	8	248.5877017	-2.17310157	0.0643828	0.25751459
ACIAD1587	atsC	1580242	1581057	1	CDS	P	sulfate ester ABC transporter ATP-binding protein	Dispensable	Uncertain	3	130.7455235	-4.178010401	0.007020639	0.034471419
ACIAD1588	ACIAD1588	1581067	1581915	1	CDS	M	tonB-like protein	Dispensable	Dispensable	7	131.2744076	-0.614455848	0.768442949	0.011285108
ACIAD1589	ACIAD1589	1581952	1582686	1	CDS	U	biopolymer transport protein (ExbB-like)	Dispensable	Dispensable	5	121.9592046	-0.774176142	0.731896558	0.01593652
ACIAD1590	ACIAD1590	1582686	1583093	1	CDS	U	biopolymer transport protein (ExbD-like)	Dispensable	Uncertain	2	68.49720557	-2.77224924	0.12414834	0.436981356
ACIAD1591	ACIAD1591	1583250	1584047	1	CDS	K	transcriptional regulator	Dispensable	Dispensable	11	112.2252333	1.138485553	0.461320447	0
ACIAD1592	ACIAD1592	1584167	1585075	1	CDS	Q	alkylsulfatase	Dispensable	Dispensable	9	148.5900963	-1.547063991	0.329597802	0.080900493
ACIAD1593	astR	1585114	1586193	1	CDS	P	sulfate ester binding protein	Dispensable	Dispensable	9	173.179792	-1.947010666	0.125084583	0.174488075
ACIAD1594	ACIAD1594	1586229	1588517	1	CDS	P	TonB-dependent receptor protein	Dispensable	Dispensable	24	353.927114	2.729642864	0.002841297	0
ACIAD1595	ntaA	1588572	1589909	1	CDS	S	nitrilotriacetate monooxygenase component A (NTA monooxygenase component A) (NTA-MO A)	Dispensable	Dispensable	16	239.0632063	-0.023092838	0.991637279	0.003115579
ACIAD1596	ACIAD1596	1589921	1590919	1	CDS	C	oxidoreductase	Dispensable	Dispensable	8	146.9993526	-1.635869335	0.214430583	0.096593705
ACIAD1597	ACIAD1597	1590986	1593463	-1	CDS	P	TonB-dependent receptor	Dispensable	Dispensable	23	437.4756395	-0.018849879	0.99088845	0.003086847
ACIAD1598	atsA	1593688	1595352	-1	CDS	P	arylsulfatase	Dispensable	Dispensable	11	268.8132369	0.282307797	0.879284397	0
ACIAD1599	ACIAD1599	1595470	1596291	-1	CDS	T	transcriptional regulator	Dispensable	Dispensable	6	110.7993037	-0.36405845	0.858964578	0.006552188
ACIAD1600	ACIAD1600	1596513	1597466	1	CDS	Q	alkylsulfatase (AtsK)	Dispensable	Dispensable	11	162.3717947	-0.62514068	0.753131148	0.011549249
ACIAD1601	astR	1597495	1598643	1	CDS	P	sulfate ester binding protein	Dispensable	Dispensable	8	169.3913307	-1.044136941	0.510557585	0.028421788
ACIAD1602	ACIAD1602	1598767	1599651	-1	CDS	K	LysR family transcriptional regulator	Dispensable	Dispensable	7	112.6223534	-0.581525251	0.740298144	0.010508031
ACIAD1604	mmsA	1599821	1601329	1	CDS	C	methylmalonate-semialdehyde dehydrogenase, oxidoreductase protein	Dispensable	Dispensable	8	241.1765863	-1.369255863	0.280402988	0.05627214
ACIAD1605	mmsB	1601344	1602237	1	CDS	I	3-hydroxyisobutyrate dehydrogenase	Dispensable	Dispensable	6	167.3872124	-2.269629569	0.127345295	0.299958438
ACIAD1606	ACIAD1606	1602316	1603959	1	CDS	I	acetyl-CoA synthetase/AMP-(fatty) acid ligase	Dispensable	Dispensable	19	258.1643388	-0.461746974	0.792503949	0.008102803
ACIAD1607	ACIAD1607	1604041	1605168	1	CDS	I	acyl-CoA dehydrogenase	Dispensable	Dispensable	9	180.4819415	-0.363797527	0.859601036	0.006548469
ACIAD1608	ACIAD1608	1605221	1605994	1	CDS	I	enoyl-CoA hydratase	Dispensable	Dispensable	8	113.3472923	-0.150042784	0.947640134	0.004110246
ACIAD1609	ACIAD1609	1606007	1607035	1	CDS	I	enoyl-CoA hydratase	Dispensable	Dispensable	11	160.6062717	0.15860275	0.947640134	0
ACIAD1610	ACIAD1610	1607107	1608150	-1	CDS	K	AraC family transcriptional regulator	Dispensable	Dispensable	5	159.4829981	-1.435039497	0.346631836	0.064431697
ACIAD1611	ACIAD1611	1608592	1610235	1	CDS	I	acetyl-CoA synthetase/AMP-(fatty) acid ligase	Dispensable	Dispensable	11	238.5236613	-1.325808848	0.338518164	0.051426636
ACIAD1612	ACIAD1612	1610288	1611469	1	CDS	I	acetyl-CoA acetyltransferase	Dispensable	Dispensable	10	210.9336863	0.858711007	0.664587969	0
ACIAD1613	ACIAD1613	1611486	1612613	1	CDS	I	acyl-CoA dehydrogenase	Dispensable	Dispensable	13	165.9167125	-1.368819385	0.344651821	0.05622139
ACIAD1614	ACIAD1614	1612689	1613897	-1	CDS	S	nitrile hydratase activator	Dispensable	Dispensable	18	206.108344	0.133881434	0.955558721	0
ACIAD1615	nthB	1613938	1614582	-1	CDS	Q	nitrile hydratase subunit beta	Dispensable	Dispensable	9	107.8425348	-0.197173188	0.934319906	0.004555196
ACIAD1616	nthA	1614625	1615224	-1	CDS	Q	nitrile hydratase subunit alpha (Nitrilase) (NHase)	Dispensable	Dispensable	2	91.26144152	-2.551031175	0.102968254	0.442474606
ACIAD1618	amdA	1615309	1616823	-1	CDS	J	amidase	Dispensable	Dispensable	16	212.0078077	0.234166807	0.896116286	0
ACIAD1619	ACIAD1619	1616961	1617875	-1	CDS	S	hypothetical protein	Dispensable	Dispensable	9	151.7483961	-0.442938849	0.834066417	0.007778322
ACIAD1620	ACIAD1620	1617924	1618973	-1	CDS	H	phenylacetaldoxime dehydratase	Dispensable	Dispensable	6	171.1659772	-2.093313945	0.151354197	0.225536161
ACIAD1622	ACIAD1622	1619391	1620350	1	CDS	K	AraC family transcriptional regulator	Dispensable	Dispensable	9	142.2489562	-0.033362448	0.989593544	0.00318623
ACIAD1624	ACIAD1624	1620783	1621742	-1	CDS	K	transcriptional regulator	Dispensable	Dispensable	7	168.5383933	0.368398643	0.867483593	0
ACIAD1625	ACIAD1625	1621989	1622762	1	CDS	S	hypothetical protein	Dispensable	Dispensable	2	109.0164353	-1.205628893	0.469083879	0.040000522
ACIAD1626	ACIAD1626	1622958	1623527	1	CDS	M	outer membrane lipoprotein (lipocalin)	Dispensable	Dispensable	9	105.5156691	-1.503512776	0.436910257	0.07408514
ACIAD1627	desC	1623653	1624624	1	CDS	I	delta 9 acyl-lipid fatty acid desaturase	Dispensable	Dispensable	7	152.1063967	-1.023562676	0.502855666	0.02720346
ACIAD1628	ACIAD1628	1624639	1625898	1	CDS	S	dehydrogenase	Dispensable	Dispensable	6	198.5075461	-2.291241397	0.040733441	0.309991701
ACIAD1629	ACIAD1629	1625911	1626699	1	CDS	S	hypothetical protein	Dispensable	Dispensable	12	118.0356141	0.806052077	0.687731058	0
ACIAD1630	cfa	1626703	1627902	1	CDS	M	cyclopropane-fatty-acyl-phospholipid synthase	Dispensable	Dispensable	10	182.5750736	1.057363304	0.485804454	0
ACIAD1631	ACIAD1631	1627936	1628715	1	CDS	S	hypothetical protein	Dispensable	Dispensable	8	113.0719039	-0.890574471	0.633009009	0.020469792
ACIAD1632	ACIAD1632	1628729	1629784	1	CDS	M	methyltransferase	Dispensable	Dispensable	5	157.6325302	-2.015259341	0.09349469	0.197077975
ACIAD1633	ACIAD1633	1629827	1631155	1	CDS	T	two-component system sensor protein (ColS-like)	Dispensable	Dispensable	12	192.0041336	-0.384985907	0.835401098	0.006857415
ACIAD1634	ACIAD1634	1631169	1631855	-1	CDS	T	two-component system sensor protein (ColR-like)	Dispensable	Dispensable	11	157.9556945	0.626318809	0.804705528	0
ACIAD1635	ACIAD1635	1631875	1632375	-1	CDS	-	hypothetical protein	Dispensable	Uncertain	1	82.54711305	-4.293303265	0.018271111	0.026986059
ACIAD1636	ACIAD1636	1632348	1632920	-1	CDS	-	hypothetical protein	Dispensable	Dispensable	10	104.8546474	0.868159076	0.687731058	0
ACIAD1637	ACIAD1637	1633010	1633558	-1	CDS	M	phosphinothricin N-acetyltransferase	Dispensable	Dispensable	8	81.69541566	-0.055808506	0.98683193	0.003346258
ACIAD1638	ACIAD1638	1633616	1634188	-1	CDS	K	transcription regulator protein	Dispensable	Dispensable	5	99.52669752	-2.282581809	0.201943729	0.305949278
ACIAD1639	ACIAD1639	1635004	1637166	1	CDS	U, W	surface protein (partial adhesin)	Dispensable	Dispensable	29	378.2724228	-0.073961741	0.970909685	0.00348152
ACIAD1640	ACIAD1640	1637223	1638068	1	CDS	M	antigen	Dispensable	Dispensable	3	141.2735347	-1.326892923	0.432109139	0.051542593
ACIAD1641	ACIAD1641	1638305	1638538	1	CDS	-	hypothetical protein	Uncertain	Dispensable	3	40.11301504	-0.75398222	NA	0.0152575
ACIAD1642	uppP	1638583	1639383	-1	CDS	V	undecaprenyl pyrophosphate phosphatase	Dispensable	Uncertain	4	177.3759145	-3.570570747	0.015314788	0.118989566
ACIAD1643	ACIAD1643	1639714	1639935	-1	CDS	-	hypothetical protein	Dispensable	Uncertain	0	35.50527556	-3.72094915	0.110061475	0.088554268
ACIAD1644	ACIAD1644	1640135	1640362	-1	CDS	-	hypothetical protein	Dispensable	Uncertain	0	35.355308	-3.775515117	0.095719681	0.079370157
ACIAD1645	trmA	1640614	1641699	-1	CDS	J	tRNA (uracil-5-)-methyltransferase	Dispensable	Uncertain	1	154.6110538	-4.506153677	0.000663447	0.017102217
ACIAD1646	putA	1642037	1645825	-1	CDS	E	bifunctional proline dehydrogenase/pyrroline-5-carboxylate dehydrogenase	Dispensable	Dispensable	23	610.2146338	-0.815315801	0.362519135	0.017413093
ACIAD1648	lrp	1645929	1646432	1	CDS	K	leucine-responsive regulatory protein	Dispensable	Uncertain	1	69.17562287	-3.324361996	0.04783154	0.188047404
ACIAD1649	putP	1646466	1647959	-1	CDS	E	SSS family major sodium/proline symporter	Dispensable	Dispensable	18	231.3112193	-0.439722253	0.794280281	0.007724134
ACIAD1650	ACIAD1650	1648340	1649041	-1	CDS	K	cobalamin biosynthetic protein (CobB)	Dispensable	Dispensable	9	106.9565077	0.501428852	0.820921115	0
ACIAD1651	pcaT	1649163	1650458	-1	CDS	G	major facilitator superfamily alpha-ketoglutarate permease	Dispensable	Dispensable	15	190.4660112	-0.653260352	0.671926948	0.012273951
ACIAD1652	ACIAD1652	1650775	1651692	-1	CDS	S	peroxidase	Dispensable	Dispensable	7	134.9560107	-1.197049247	0.485804454	0.039285086
ACIAD1653	ACIAD1653	1651702	1652244	-1	CDS	K	hypothetical protein	Dispensable	Uncertain	2	91.51062789	-3.39812284	0.042692016	0.164611233
ACIAD1654	fadH	1652368	1654392	1	CDS	C	2,4-dienoyl-CoA reductase	Dispensable	Dispensable	21	316.0433478	0.049108105	0.980650681	0
ACIAD1655	ACIAD1655	1654472	1655605	1	CDS	S	hypothetical protein	Dispensable	Dispensable	15	187.9554302	0.882877097	0.624159926	0
ACIAD1656	ACIAD1656	1655794	1656711	-1	CDS	K	transcriptional regulator	Uncertain	Uncertain	4	135.1941876	-2.75867159	0.047208404	0.444311431
ACIAD1657	ACIAD1657	1656800	1657237	-1	CDS	S	hypothetical protein	Dispensable	Dispensable	5	70.843796	-1.305047444	0.573805942	0.049252994
ACIAD1658	ACIAD1658	1657407	1657733	1	CDS	-	hypothetical protein	Dispensable	Dispensable	4	78.19491989	-2.312207338	0.31405035	0.319899186
ACIAD1659	ACIAD1659	1657741	1658688	-1	CDS	K	glycine cleavage system transcriptional activator	Dispensable	Dispensable	10	153.9663685	-0.089040104	0.969722734	0.003598004
ACIAD1660	gcdH	1658940	1660166	1	CDS	I	glutaryl-CoA dehydrogenase	Dispensable	Dispensable	9	206.1497489	-1.691482772	0.242880466	0.10775839
ACIADrRNA16S_10	ACIADrRNA16S_10	1660700	1662229	1	rRNA	-	16S	Uncertain	Dispensable	45	261.6304817	0.318925728	0.871178323	0
ACIADtRNAIle_42	ACIADtRNAIle_42	1662291	1662367	1	tRNA	-	tRNA-Ile	Uncertain	Dispensable	1	8.757702843	0.797975943	0.807635306	0
ACIADtRNAAla_43	ACIADtRNAAla_43	1662404	1662479	1	tRNA	-	tRNA-Ala	Uncertain	Dispensable	3	12.54801578	0.108902849	NA	0
ACIADrRNA23S_11	ACIADrRNA23S_11	1662823	1665721	1	rRNA	-	23S	Uncertain	Dispensable	51	439.0967601	-0.793078053	0.447651467	0.016598991
ACIADrRNA5S_12	ACIADrRNA5S_12	1665907	1666022	1	rRNA	-	5S	Uncertain	Dispensable	1	11.74155321	-1.738446637	0.538483668	0.118055154
ACIAD1661	ACIAD1661	1666354	1666896	1	CDS	S	acetyltransferase	Dispensable	Dispensable	5	98.87434701	0.240717784	0.934227587	0
ACIAD1662	cysK	1666966	1667964	1	CDS	E	subunit of cysteine synthase A and O-acetylserine sulfhydrolase A, PLP-dependent enzyme	Dispensable	Essential	2	158.6644954	-4.948896969	0.000103131	0.00655426
ACIAD1663	ACIAD1663	1668063	1668578	-1	CDS	M	hypothetical protein	Dispensable	Dispensable	3	99.00833186	0.296137801	0.921428503	0
ACIAD1664	ACIAD1664	1668824	1669765	-1	CDS	I	phosphatidate cytidylyltransferase	Dispensable	Dispensable	12	149.8581496	-1.197763687	0.424804158	0.03934419
ACIAD1665	ACIAD1665	1669762	1670448	-1	CDS	I	acyltransferase	Dispensable	Dispensable	3	113.7424678	-1.458907682	0.439081741	0.067655828
ACIAD1666	ACIAD1666	1670462	1670902	-1	CDS	-	hypothetical protein	Dispensable	Dispensable	3	69.135245	-1.89446747	0.334503252	0.158526091
ACIAD1667	ACIAD1667	1670899	1672263	-1	CDS	T	phosphatase	Dispensable	Dispensable	4	208.6878631	-2.114019218	0.098795631	0.233556232
ACIAD1668	ACIAD1668	1672279	1674027	-1	CDS	I	methylase	Uncertain	Dispensable	9	259.9227258	-0.95657415	0.436837092	0.023578484
ACIAD1669	ACIAD1669	1674047	1674688	-1	CDS	I	CDP-alcohol phosphatidyltransferase	Dispensable	Dispensable	4	118.9615346	-0.514528735	0.836378516	0.009086852
ACIAD1670	ACIAD1670	1674836	1675303	1	CDS	S	hypothetical protein	Dispensable	Dispensable	7	86.57343255	-0.042536846	0.989593544	0.003250695
ACIAD1671	ACIAD1671	1675470	1677020	1	CDS	T	hypothetical protein	Dispensable	Dispensable	24	226.6888413	0.370620507	0.849866752	0
ACIAD1672	ACIAD1672	1677269	1679410	1	CDS	S	haloacid dehalogenase	Dispensable	Dispensable	25	306.5339198	0.191246853	0.899746728	0
ACIAD1673	ACIAD1673	1679602	1680294	-1	CDS	M	hypothetical protein	Dispensable	Dispensable	9	94.88921267	-0.504973311	0.789950617	0.008900318
ACIAD1674	ACIAD1674	1680291	1680719	-1	CDS	S	transporter	Dispensable	Dispensable	4	65.46848542	-0.328923108	0.916395297	0.006069799
ACIAD1675	ACIAD1675	1680830	1681729	1	CDS	K	LysR family transcriptional regulator	Dispensable	Dispensable	12	153.1414666	-0.320094912	0.897443774	0.005954247
ACIAD1676	ACIAD1676	1681798	1682217	1	CDS	S	hypothetical protein	Dispensable	Dispensable	4	85.60624352	-0.16275858	0.958850445	0.004225843
ACIAD1677	ACIAD1677	1682226	1682624	1	CDS	S	hypothetical protein	Dispensable	Dispensable	2	67.97589374	-0.686687365	0.815701752	0.01319403
ACIAD1678	ACIAD1678	1682629	1683507	1	CDS	P	metallo-beta lactamase	Dispensable	Dispensable	9	131.1930705	-0.035957236	0.988196974	0.003204332
ACIAD1679	ACIAD1679	1683512	1683871	1	CDS	S	hypothetical protein	Dispensable	Uncertain	1	50.23005821	-3.695050388	0.045644449	0.093241024
ACIAD1680	etfD	1684094	1685806	-1	CDS	C	electron transfer flavoprotein-ubiquinone oxidoreductase	Dispensable	Dispensable	8	284.1302318	-2.552363489	0.026595438	0.443194631
ACIAD1681	mucK	1685937	1687178	-1	CDS	G	major facilitator superfamily cis,cis-muconate transporter	Dispensable	Dispensable	16	188.7768515	-1.081093392	0.485804454	0.03074448
ACIAD1683	caiB	1687510	1688727	1	CDS	C	L-carnitine dehydrogenase	Dispensable	Dispensable	8	195.5877475	-1.573017717	0.229312464	0.085229431
ACIAD1684	dcaS	1688853	1689698	1	CDS	K	IclR family transcriptional regulator	Dispensable	Essential	0	141.8410135	-5.77875717	0.000747329	0.001070288
ACIAD1685	ACIAD1685	1689742	1690941	-1	CDS	G	MFS family transporter	Dispensable	Dispensable	10	187.570342	-1.365769848	0.344432433	0.055868016
ACIAD1687	caiB	1691122	1692345	1	CDS	C	L-carnitine dehydrogenase	Dispensable	Dispensable	12	182.4416424	-1.181035278	0.389130802	0.037982427
ACIAD1688	dcaR	1692380	1693225	-1	CDS	K	IclR family transcriptional regulator	Dispensable	Dispensable	9	117.4380417	-1.116232801	0.501399962	0.033122793
ACIAD1689	dcaF	1693338	1694543	-1	CDS	I	acetyl-CoA acetyltransferase	Dispensable	Dispensable	9	183.1856223	-1.108835601	0.462356169	0.032607803
ACIAD1690	dcaH	1694564	1696081	-1	CDS	I	3-hydroxyacyl-CoA dehydrogenase	Dispensable	Dispensable	14	259.6118262	0.154162409	0.947640134	0
ACIAD1691	dcaC	1696130	1696894	-1	CDS	C	3-ketoacyl-ACP reductase	Dispensable	Uncertain	2	115.362213	-3.764562246	0.01167251	0.081140957
ACIAD1692	dcaE	1696924	1697709	-1	CDS	I	enoyl-CoA hydratase	Dispensable	Dispensable	7	134.6207694	-2.204331068	0.18879569	0.270808787
ACIAD1693	dcaA	1698028	1699182	1	CDS	I	acyl-CoA dehydrogenase	Dispensable	Dispensable	9	201.4377582	0.801034781	0.644243309	0
ACIAD1694	dcaK	1699220	1700527	1	CDS	G	dicarboxylic acid major facilitator family transport protein	Dispensable	Dispensable	15	226.7447651	0.512583853	0.784715897	0
ACIAD1695	dcaI	1700817	1701488	1	CDS	I	acyl-CoA-transferase subunit A	Dispensable	Dispensable	4	137.5501107	-1.088453262	0.637437458	0.031228518
ACIAD1696	dcaJ	1701485	1702159	1	CDS	I	acyl-CoA-transferase subunit B	Dispensable	Dispensable	7	116.8724773	0.046961448	0.988196974	0
ACIAD1697	dcaP	1702244	1703560	1	CDS	-	porin	Uncertain	Dispensable	11	187.769307	0.284401611	0.867848971	0
ACIAD1698	ACIAD1698	1703579	1704781	1	CDS	G	MFS family transporter	Dispensable	Dispensable	14	174.1113111	0.917894947	0.535817746	0
ACIAD1699	ACIAD1699	1704819	1705241	-1	CDS	Q	aromatic compounds catabolism protein	Dispensable	Dispensable	7	89.02354087	-0.797826458	0.774913298	0.016769623
ACIAD1700	acdB	1705546	1707348	1	CDS	I	acyl-CoA dehydrogenase	Dispensable	Dispensable	14	295.5032738	0.425998996	0.808933313	0
ACIAD1701	ACIAD1701	1707429	1707704	1	CDS	I	enoyl-CoA hydratase	Dispensable	Dispensable	1	44.85343078	-0.689814043	0.821046583	0.013283496
ACIAD1702	pcaU	1708109	1708945	-1	CDS	K	regulatory protein for pca operon (activator)	Dispensable	Uncertain	2	126.8651797	-4.566924429	0.001429479	0.015002727
ACIAD1704	pcaI	1709228	1709914	1	CDS	I	3-oxoadipate CoA-transferase subunit A	Dispensable	Dispensable	3	93.99174176	-1.671139804	0.322660026	0.103548528
ACIAD1705	pcaJ	1709925	1710578	1	CDS	I	3-oxoadipate CoA-transferase subunit B	Dispensable	Dispensable	10	101.5552824	0.604836619	0.791113251	0
ACIAD1706	pcaF	1710591	1711796	1	CDS	I	beta-ketoadipyl CoA thiolase	Dispensable	Dispensable	12	243.7998087	-1.912443846	0.196124099	0.163849392
ACIAD1707	pcaB	1711808	1713163	1	CDS	F	3-carboxy-cis,cis-muconate cycloisomerase	Dispensable	Dispensable	14	190.7946323	-0.751198515	0.644243309	0.015166159
ACIAD1708	pcaD	1713160	1713960	1	CDS	Q	3-oxoadipate enol-lactonase	Dispensable	Dispensable	5	127.6787569	-0.696022831	0.725079886	0.01346293
ACIAD1709	pcaK	1713983	1715356	1	CDS	G	4-hydroxybenzoate transporter	Dispensable	Uncertain	9	254.0631727	-2.694993513	0.039447333	0.478961339
ACIAD1710	pcaC	1715372	1715776	1	CDS	Q	gamma-carboxymuconolactone decarboxylase (CMD)	Dispensable	Uncertain	1	56.46789299	-3.78661437	0.048421933	0.077611781
ACIAD1711	pcaH	1715798	1716523	1	CDS	Q	protocatechuate 3,4-dioxygenase subunit beta	Dispensable	Dispensable	6	110.1873493	-2.160764777	0.208363414	0.252381902
ACIAD1712	pcaG	1716541	1717170	1	CDS	Q	protocatechuate 3,4-dioxygenase subunit alpha (3,4-PCD)	Dispensable	Uncertain	2	111.4748389	-4.307400832	0.007188102	0.026186985
ACIAD1713	aroD	1717288	1718112	1	CDS	E	3-dehydroquinate dehydratase	Dispensable	Dispensable	6	128.3377998	-0.298689942	0.902207249	0.005683078
ACIAD1714	quiC	1718132	1719592	1	CDS	M	3-dehydroshikimate dehydratase	Dispensable	Dispensable	14	263.2313854	0.193809767	0.93041787	0
ACIAD1715	quiX	1719660	1720979	1	CDS	M	porin	Dispensable	Dispensable	9	210.2821296	-0.50946834	0.789586452	0.008987589
ACIAD1716	quiA	1721187	1723583	1	CDS	G	quinate/shikimate dehydrogenase [pyrroloquinoline-quinone] (NAD(P)-independent quinate dehydrogenase)	Dispensable	Dispensable	24	373.1040445	-0.6195897	0.658039355	0.011411269
ACIAD1717	ACIAD1717	1723656	1724834	-1	CDS	S	regulatory protein (PobS)	Dispensable	Dispensable	12	176.0493874	-1.250087496	0.40248787	0.043912102
ACIAD1718	pobR	1725001	1725816	-1	CDS	K	p-hydroxybenzoate hydroxylase transcriptional activator	Essential	Dispensable	6	122.0149511	-1.396990205	0.400988126	0.05958653
ACIAD1719	pobA	1725951	1727165	1	CDS	C, H	4-hydroxybenzoate 3-monooxygenase	Dispensable	Dispensable	7	200.0742578	-0.08426439	0.968148285	0.003560696
ACIAD1720	hcaG	1727213	1728955	-1	CDS	S	chlorogenate esterase	Dispensable	Dispensable	16	272.3979523	-0.174865368	0.925165781	0.004338912
ACIAD1721	ACIAD1721	1728978	1729367	-1	CDS	Q	hypothetical protein	Dispensable	Dispensable	1	55.94399032	-1.41952741	0.488235875	0.062413613
ACIAD1722	hcaE	1729419	1730669	-1	CDS	M	porin	Dispensable	Dispensable	12	197.7470088	-1.173055104	0.41180318	0.037348865
ACIAD1723	hcaD	1730745	1731884	-1	CDS	I	acyl coenzyme A dehydrogenase	Dispensable	Dispensable	3	170.4594605	-1.462964872	0.329269218	0.068218547
ACIAD1724	hcaC	1731954	1733828	-1	CDS	Q	feruloyl-CoA synthase	Dispensable	Dispensable	6	313.9709474	-1.86700739	0.115053258	0.150666482
ACIAD1725	hcaB	1733920	1735371	-1	CDS	C	hydroxybenzaldehyde dehydrogenase	Dispensable	Dispensable	9	216.3229482	-2.312413596	0.041477464	0.319997485
ACIAD1726	hcaA	1735408	1736241	-1	CDS	I	p-hydroxycinnamoyl CoA hydratase/lyase	Dispensable	Essential	1	150.3428319	-5.158773024	0.001337865	0.004148843
ACIAD1727	hcaK	1736498	1737730	1	CDS	G	3-hydroxyphenylpropionic transporter MhpT	Dispensable	Dispensable	13	206.439213	-0.187203082	0.942809138	0.004457236
ACIAD1728	ACIAD1728	1737794	1738273	1	CDS	K	transcriptional regulator	Dispensable	Uncertain	1	80.30551432	-4.233200125	0.022943874	0.030666719
ACIAD1729	ACIAD1729	1738280	1738921	-1	CDS	K	TetR/AcrR family transcriptional regulator	Dispensable	Dispensable	9	106.6115192	0.525870096	0.822181868	0
ACIAD1730	ACIAD1730	1739279	1740241	1	CDS	S	hypothetical protein	Dispensable	Dispensable	11	152.0782899	-0.154227382	0.946562496	0.004147935
ACIAD1731	ACIAD1731	1740301	1741128	1	CDS	S	short-chain dehydrogenase	Dispensable	Dispensable	10	141.5864912	-1.85403952	0.292281938	0.147067647
ACIAD1733	ACIAD1733	1741220	1742749	1	CDS	P	flavin-binding monooxygenase	Dispensable	Dispensable	8	230.7465109	-2.42210438	0.013259085	0.37436847
ACIAD1734	ACIAD1734	1742761	1743708	1	CDS	Q	transferase	Uncertain	Dispensable	6	148.138652	-1.33740383	0.372608373	0.052679769
ACIAD1735	ACIAD1735	1743846	1744352	1	CDS	-	hypothetical protein	Dispensable	Dispensable	6	87.61026806	-0.27213791	0.923899395	0.005363709
ACIAD1736	accC	1744417	1745805	-1	CDS	I	biotin carboxylase (A subunit of acetyl-CoA carboxylase)	Essential	Essential	1	228.8298148	-5.062314454	6.06E-05	0.00511989
ACIAD1737	accB	1745822	1746244	-1	CDS	I	biotin carboxyl carrier protein of acetyl-CoA carboxylase (BCCP)	Essential	Essential	0	80.78116778	-4.895563691	0.012221005	0.00736046
ACIAD1738	aroQ	1746272	1746721	-1	CDS	E	3-dehydroquinate dehydratase	Essential	Uncertain	0	62.87041295	-4.707843212	0.012388056	0.011062504
ACIAD1740	ACIAD1740	1747804	1748688	-1	CDS	H	GTP cyclohydrolase	Dispensable	Dispensable	7	125.806341	-0.433746438	0.821046583	0.007624456
ACIAD1741	ACIAD1741	1748736	1749944	-1	CDS	S	regulatory protein (nitrile hydratase activator like)	Dispensable	Dispensable	8	161.4503275	-1.02827071	0.508825755	0.027477693
ACIAD1742	ACIAD1742	1750133	1750840	-1	CDS	S	hypothetical protein	Dispensable	Dispensable	9	106.855939	-0.495034756	0.83016614	0.008710329
ACIAD1743	ACIAD1743	1751010	1752011	-1	CDS	C	oxydoreductase protein, zinc-containing (quinone oxidoreductase, NADPH dependent)	Dispensable	Dispensable	9	145.4151755	-1.878681665	0.193577505	0.153967998
ACIAD1744	aspA	1752232	1753650	-1	CDS	E	aspartate ammonia-lyase	Dispensable	Essential	0	204.9317474	-6.427092551	3.98E-05	0.000258891
ACIAD1745	ACIAD1745	1753787	1754677	1	CDS	K	LysR family transcriptional regulator	Dispensable	Essential	0	149.5191232	-5.897794611	0.000422757	0.000824844
ACIAD1746	ACIAD1746	1754767	1754967	1	CDS	G	hypothetical protein	Dispensable	Dispensable	4	30.71889226	0.037033128	0.991637279	0
ACIAD1747	ACIAD1747	1755162	1755623	1	CDS	K	MarR family transcriptional regulator	Dispensable	Uncertain	1	86.938899	-3.000161727	0.127653214	0.320247943
ACIAD1748	ACIAD1748	1755694	1755951	-1	CDS	-	hypothetical protein	Dispensable	Dispensable	2	32.80016808	1.887618504	0.31405035	0
ACIAD1749	cioB	1756089	1757099	-1	CDS	C	ubiquinol oxidase subunit II, cyanide insensitive	Dispensable	Dispensable	14	178.4540263	-1.755020398	0.261864263	0.121887621
ACIAD1750	cioA	1757096	1758523	-1	CDS	C	ubiquinol oxidase subunit I, cyanide insensitive	Dispensable	Dispensable	9	232.2603075	-1.025994637	0.482243384	0.027344783
ACIAD1751	ACIAD1751	1758661	1759107	-1	CDS	-	hypothetical protein	Dispensable	Dispensable	2	83.36292068	-2.638072635	0.163724819	0.489883169
ACIAD1753	mdcA	1759599	1761278	1	CDS	Q	malonate decarboxylase subunit alpha	Dispensable	Dispensable	12	280.9304931	-1.702156973	0.201943729	0.11002703
ACIAD1754	mdcB	1761272	1762180	1	CDS	H	triphosphoribosyl-dephospho-CoA synthase	Dispensable	Dispensable	7	122.484653	-1.918903235	0.193958657	0.165796991
ACIAD1755	mdcC	1762168	1762467	1	CDS	I	malonate decarboxylase subunit delta	Dispensable	Uncertain	2	42.99706577	-3.011901481	0.114381076	0.31467628
ACIAD1756	mdcD	1762460	1763311	1	CDS	I	malonate decarboxylase subunit beta	Dispensable	Dispensable	6	142.0588048	-2.441046257	0.113531926	0.384135519
ACIAD1757	mdcE	1763308	1764135	1	CDS	Q	malonate decarboxylase subunit gamma	Dispensable	Dispensable	12	153.2168524	-0.233770506	0.923032098	0.004933505
ACIAD1758	mdcG	1764126	1764734	1	CDS	Q	phosphoribosyl-dephospho-CoA transferase	Dispensable	Uncertain	3	96.38476093	-3.259815663	0.042865471	0.210590755
ACIAD1759	mdcH	1764747	1765673	1	CDS	I	ACP S-malonyltransferase	Dispensable	Dispensable	8	142.9541752	-0.733185546	0.708315346	0.01458799
ACIAD1760	mdcL	1765721	1766134	1	CDS	P	malonate transporter	Dispensable	Dispensable	6	60.2466284	0.869265245	0.731519516	0
ACIAD1761	mdcM	1766127	1766894	1	CDS	P	malonate transporter	Dispensable	Dispensable	9	107.1276279	-1.089018127	0.565802803	0.031265971
ACIAD1762	mdcR	1766935	1767855	-1	CDS	K	malonate utilization transcriptional regulator	Dispensable	Dispensable	11	156.0402828	0.099875102	0.966214921	0
ACIAD1763	srpH	1767893	1768801	-1	CDS	E	serine acetyltransferase	Dispensable	Dispensable	8	157.1461915	-1.195060117	0.467155655	0.039120978
ACIAD1764	ACIAD1764	1769018	1771192	1	CDS	P	ferric siderophore receptor protein	Essential	Dispensable	31	343.24041	0.035216195	0.988196974	0
ACIAD1765	ACIAD1765	1771665	1772951	1	CDS	E	branched-chain amino acid ABC transporter periplasmic substrate-binding protein	Uncertain	Dispensable	10	224.9777824	-0.465588475	0.811853866	0.008170711
ACIAD1766	ACIAD1766	1773033	1774679	1	CDS	E	branched chain amino acid ABC transporter permease	Dispensable	Dispensable	16	271.2638517	-0.976474578	0.508825755	0.024603132
ACIAD1767	ACIAD1767	1774686	1775756	1	CDS	E	branched chain amino acid ABC transporter permease	Dispensable	Uncertain	4	154.7793966	-3.644074036	0.001902615	0.103119666
ACIAD1768	ACIAD1768	1775757	1776584	1	CDS	E	branched-chain amino acid ABC transporter ATP-binding protein	Dispensable	Dispensable	6	106.7958171	0.507569021	0.802985562	0
ACIAD1769	ACIAD1769	1776594	1777292	1	CDS	E	branched-chain amino acid ABC transporter ATP-binding protein	Dispensable	Dispensable	6	121.0527383	-1.725336962	0.266298791	0.115098047
ACIAD1770	ACIAD1770	1777596	1777790	1	CDS	-	hypothetical protein	Dispensable	Uncertain	1	30.19556146	-2.914888292	0.20420363	0.362194255
ACIAD1771	ACIAD1771	1777821	1778144	1	CDS	-	hypothetical protein	Dispensable	Dispensable	4	51.26818491	-1.036504282	0.666593897	0.027963751
ACIAD1772	ACIAD1772	1778317	1778766	-1	CDS	S	signal peptide	Uncertain	Dispensable	3	91.65010701	-2.116322682	0.31405035	0.234460614
ACIAD1773	ACIAD1773	1779134	1780402	1	CDS	G	ABC transporter permease	Dispensable	Dispensable	12	191.962248	-0.80983153	0.62636822	0.017208747
ACIAD1774	otsA	1780468	1781904	-1	CDS	G	trehalose-6-phosphate synthase	Dispensable	Dispensable	10	218.1470513	-1.380916718	0.302284158	0.057644008
ACIAD1775	otsB	1781897	1782760	-1	CDS	G	trehalose-6-phosphate phophatase	Dispensable	Uncertain	3	132.4562755	-2.707943892	0.071416982	0.471887093
ACIAD1776	ACIAD1776	1783137	1783610	1	CDS	S	general stress protein 26	Dispensable	Dispensable	6	66.43666589	0.312937178	0.909482453	0
ACIAD1778	fecI	1784139	1784624	1	CDS	K	alternative RNAP sigma factor	Dispensable	Dispensable	8	69.13224154	-0.52677707	0.829108243	0.00933163
ACIAD1779	fecR	1784618	1785559	1	CDS	T	membrane bound regulator in multi-component regulatory system with cytoplasmic FecI (sigma factor) and FecA (outer membrane receptor)	Dispensable	Dispensable	10	156.9024292	0.114434643	0.962261163	0
ACIAD1780	ACIAD1780	1785641	1788112	1	CDS	P	tonB-dependent ferric siderophore receptor protein	Dispensable	Dispensable	22	351.1252568	-1.57823135	0.082482073	0.086124002
ACIAD1781	ACIAD1781	1788246	1789061	1	CDS	S	hypothetical protein	Dispensable	Dispensable	10	148.6487123	-1.459715366	0.400459309	0.067767507
ACIAD1782	ppk	1789403	1791484	1	CDS	P	polyphosphate kinase	Dispensable	Dispensable	14	371.4106171	-0.715735457	0.5630392	0.014048615
ACIAD1783	ACIAD1783	1791699	1793105	1	CDS	E	methylenetetrahydrofolate reductase	Dispensable	Dispensable	9	237.9592603	1.282254964	0.341674871	0
ACIAD1784	ACIAD1784	1793196	1793654	-1	CDS	S	hypothetical protein	Dispensable	Dispensable	5	81.13634639	-0.145077197	0.958716701	0.004065964
ACIADtRNAMet_44	ACIADtRNAMet_44	1793951	1794027	1	tRNA	-	tRNA-Met	Uncertain	Dispensable	0	10.55562988	-2.302749267	0.421057754	0.315408924
ACIAD1786	ACIAD1786	1794191	1794415	1	CDS	-	hypothetical protein	Uncertain	Dispensable	2	41.62918979	0.734905275	0.820524012	0
ACIAD1787	csp	1794597	1794809	1	CDS	K	cold shock-like protein	Uncertain	Dispensable	6	33.04282264	-0.057557125	0.988196974	0.003359056
ACIAD1788	ACIAD1788	1794984	1797608	1	CDS	S	VGR-like protein	Dispensable	Dispensable	12	417.3118078	-1.51691314	0.118297778	0.0761239
ACIAD1789	ACIAD1789	1797605	1798288	1	CDS	-	hypothetical protein	Dispensable	Dispensable	2	106.8441176	-1.755964474	0.338518164	0.12210912
ACIAD1790	ACIAD1790	1798278	1799639	1	CDS	-	hypothetical protein	Dispensable	Dispensable	13	194.5071946	-0.475609882	0.753131148	0.00835053
ACIAD1791	ACIAD1791	1799607	1800464	-1	CDS	L	IS1236 transposase protein 2	Uncertain	Dispensable	26	130.0677038	1.184614104	0.458476013	0
ACIAD1792	ACIAD1792	1800473	1800781	-1	CDS	L	IS1236 transposase protein 1	Uncertain	Dispensable	8	42.44447757	-0.646942846	0.798647178	0.012107321
ACIAD1794	ACIAD1794	1800814	1802439	1	CDS	-	hypothetical protein	Dispensable	Uncertain	10	294.4577241	-2.669021696	0.031991074	0.493171241
ACIAD1795	ACIAD1795	1802446	1803534	1	CDS	-	hypothetical protein	Dispensable	Dispensable	15	180.6781389	-1.470564131	0.359710834	0.069284224
ACIAD1796	ACIAD1796	1803547	1804635	1	CDS	-	hypothetical protein	Dispensable	Dispensable	11	183.2325761	-0.7809759	0.644065684	0.016171787
ACIAD1798	ACIAD1798	1804946	1806739	1	CDS	I	lipopolysaccharide modification acyltransferase	Dispensable	Dispensable	17	293.7670236	0.103920032	0.956867614	0
ACIAD1799	ACIAD1799	1806881	1807084	1	CDS	-	hypothetical protein	Dispensable	Dispensable	1	28.05907887	-0.498081452	0.859316597	0.00876814
ACIAD1800	ACIAD1800	1807210	1808064	-1	CDS	P	formate/nitrate transporter	Dispensable	Dispensable	4	127.6540521	-1.2955243	0.451674056	0.048285355
ACIAD1801	ACIAD1801	1808407	1809738	1	CDS	S	hypothetical protein	Dispensable	Dispensable	15	217.6497651	1.18836605	0.40181465	0
ACIAD1802	ACIAD1802	1809723	1810052	1	CDS	K	transcriptional regulator	Dispensable	Uncertain	0	50.82164259	-4.419623488	0.023452115	0.020597666
ACIAD1803	ACIAD1803	1810056	1810778	-1	CDS	-	hypothetical protein	Dispensable	Dispensable	5	108.4018687	-0.863456965	0.652113482	0.019312147
ACIAD1804	ACIAD1804	1811060	1812223	-1	CDS	G	major facilitator superfamily permease	Dispensable	Dispensable	9	185.0567037	-0.487809739	0.778028221	0.008574743
ACIAD1805	ACIAD1805	1812442	1813371	1	CDS	S	glyoxalase	Dispensable	Dispensable	12	154.376674	-0.157894387	0.956058562	0.004181246
ACIAD1806	ACIAD1806	1813371	1813730	1	CDS	C	ferredoxin	Dispensable	Dispensable	2	69.04108419	-1.145825075	0.698298139	0.03526263
ACIAD1807	ACIAD1807	1813741	1814901	1	CDS	S	dipeptidyl aminopeptidase/acylaminoacyl-peptidase	Dispensable	Dispensable	10	213.0885675	-1.005304463	0.536651909	0.026164908
ACIAD1808	ACIAD1808	1814916	1816058	1	CDS	C, H	hypothetical protein	Dispensable	Dispensable	13	171.9369877	-1.6506962	0.234192801	0.099465051
ACIAD1809	ACIAD1809	1816129	1817106	1	CDS	Q	fumarylacetoacetate hydrolase	Dispensable	Dispensable	6	134.229232	-1.491305205	0.342239167	0.072271699
ACIAD1810	ACIAD1810	1817287	1817514	1	CDS	-	hypothetical protein	Uncertain	Dispensable	5	40.95762182	0.409707899	0.901936082	0
ACIAD1811	ACIAD1811	1817589	1818026	-1	CDS	K	MarR family transcriptional regulator	Dispensable	Uncertain	1	84.83268298	-2.906319569	0.175838023	0.366541094
ACIAD1812	ACIAD1812	1818139	1818924	-1	CDS	S	cyclase	Essential	Dispensable	16	151.0356422	0.270757301	0.916141837	0
ACIAD1813	ACIAD1813	1818955	1819884	-1	CDS	C	signal peptide	Dispensable	Dispensable	7	135.453539	-1.114399772	0.487479961	0.03299445
ACIAD1814	ACIAD1814	1820367	1821236	1	CDS	S	signal peptide	Essential	Dispensable	4	157.0456444	-0.816309964	0.674433309	0.01745039
ACIAD1815	ACIAD1815	1821361	1822713	1	CDS	G	MFS superfamily benzoate transport protein	Uncertain	Dispensable	10	245.927122	-1.60821287	0.255842732	0.091435139
ACIAD1816	ACIAD1816	1822769	1823329	-1	CDS	S	hypothetical protein	Dispensable	Dispensable	5	81.90031075	0.403000439	0.867848971	0
ACIAD1817	ACIAD1817	1823583	1824239	1	CDS	K	AraC family transcriptional regulator	Dispensable	Dispensable	5	102.3107559	-2.071843845	0.218024797	0.217428078
ACIAD1818	alkK	1824526	1826163	1	CDS	Q	medium-chain-fatty-acid--CoA ligase	Dispensable	Dispensable	15	253.8316529	-0.73259795	0.563588612	0.0145695
ACIAD1819	ACIAD1819	1826187	1827290	1	CDS	I	acyl-CoA dehydrogenase	Dispensable	Dispensable	8	170.1151882	-0.065026968	0.980796816	0.003414278
ACIAD1820	ACIAD1820	1827314	1828090	1	CDS	I	enoyl-CoA hydratase	Dispensable	Uncertain	1	131.305294	-3.696245996	0.013380452	0.093019847
ACIAD1821	ACIAD1821	1828090	1829238	1	CDS	I	acyl-CoA dehydrogenase	Dispensable	Dispensable	9	166.5442247	-1.504977898	0.279694181	0.074305577
ACIAD1822	ACIAD1822	1829293	1830072	-1	CDS	K	transcriptional regulator	Dispensable	Uncertain	2	123.7672271	-3.878842819	0.006843408	0.064328574
ACIAD1824	ACIAD1824	1830244	1830999	1	CDS	S	oxidoreductase, short-chain dehydrogenase/reductase	Dispensable	Dispensable	4	132.9722474	-0.129715842	0.958716701	0.003931962
ACIAD1825	ACIAD1825	1831163	1832056	1	CDS	G	transcriptional regulator	Dispensable	Dispensable	7	161.5928134	-1.392794127	0.344432433	0.059073588
ACIAD1826	pauA	1832066	1834171	1	CDS	C, K	pimeloyl-CoA synthetase	Dispensable	Uncertain	6	336.4524033	-2.987087357	0.002779168	0.32651386
ACIAD1827	ACIAD1827	1834181	1834837	1	CDS	S	flavoprotein oxidoreductase	Dispensable	Dispensable	10	100.0844013	3.713418314	0.003439671	0
ACIAD1828	ACIAD1828	1834859	1836451	1	CDS	I, Q	short chain dehydrogenase	Dispensable	Dispensable	14	243.3046798	-2.345223556	0.035993721	0.335833417
ACIAD1829	ACIAD1829	1836465	1837568	1	CDS	I	enoyl-CoA hydratase	Dispensable	Dispensable	8	171.9064842	-1.209109661	0.456068925	0.040294321
ACIAD1830	ACIAD1830	1837793	1838863	1	CDS	C	monooxygenase	Dispensable	Uncertain	4	208.59044	-3.346354764	0.012433237	0.180802496
ACIAD1831	ACIAD1831	1839058	1839816	-1	CDS	S	hypothetical protein	Dispensable	Dispensable	3	112.6747625	-2.309293247	0.123979211	0.318512096
ACIAD1832	ACIAD1832	1840028	1840264	-1	CDS	S	hypothetical protein	Dispensable	Dispensable	1	39.07695554	-2.396716492	0.326497163	0.361437672
ACIAD1834	ACIAD1834	1840870	1841769	1	CDS	K	AraC family transcriptional regulator	Dispensable	Dispensable	11	138.1927618	0.936449839	0.591624061	0
ACIAD1835	ACIAD1835	1841924	1842838	1	CDS	S	hypothetical protein	Dispensable	Dispensable	7	138.7688881	1.360993393	0.349440315	0
ACIAD1836	ACIAD1836	1843016	1844167	1	CDS	C	oxidoreductase (NADH-dependent flavin oxidoreductase)	Dispensable	Dispensable	8	202.0158472	-1.405427406	0.365367837	0.060630571
ACIAD1837	ACIAD1837	1844196	1844357	1	CDS	-	hypothetical protein	Uncertain	Dispensable	2	33.93423053	1.295584226	NA	0
ACIAD1838	ACIAD1838	1844348	1845091	1	CDS	K	AraC family transcriptional regulator	Dispensable	Uncertain	3	112.649142	-3.309154374	0.025002204	0.19318631
ACIAD1839	ACIAD1839	1845239	1845898	1	CDS	K	AraC family transcriptional regulator	Dispensable	Dispensable	8	99.53582058	1.423122298	0.421306944	0
ACIAD1840	ACIAD1840	1845891	1846157	1	CDS	K	AraC family transcriptional regulator	Dispensable	Dispensable	4	38.34747269	0.138748966	0.965817314	0
ACIAD1841	ACIAD1841	1846495	1846911	1	CDS	-	hypothetical protein	Dispensable	Dispensable	7	61.08960708	-0.471872721	0.873108039	0.008283018
ACIAD1842	ACIAD1842	1846915	1847328	1	CDS	-	hypothetical protein	Dispensable	Dispensable	6	58.25238749	-0.654450952	0.790133441	0.012305607
ACIAD1843	ACIAD1843	1847589	1847783	-1	CDS	-	hypothetical protein	Dispensable	Uncertain	0	27.29710838	-3.409954901	0.161140282	0.161078252
ACIAD1844	ACIAD1844	1847896	1848144	1	CDS	-	hypothetical protein	Dispensable	Dispensable	1	35.78436207	-2.374690265	0.28016048	0.350378692
ACIAD1845	ACIAD1845	1848146	1848571	1	CDS	-	hypothetical protein	Dispensable	Dispensable	3	53.89135662	-2.498576677	0.144948581	0.414348084
ACIAD1846	ACIAD1846	1848786	1849100	-1	CDS	-	hypothetical protein	Dispensable	Dispensable	2	42.52831289	-1.745632213	0.438339105	0.119703745
ACIAD1847	ACIAD1847	1849100	1850263	-1	CDS	L	phage replication initiation factor	Dispensable	Dispensable	12	162.3234881	-1.345624545	0.322524767	0.053585639
ACIAD1848	ACIAD1848	1850257	1850544	-1	CDS	-	hypothetical protein	Essential	Dispensable	2	49.68491842	-1.046585731	0.699761926	0.028570277
ACIAD1849	ACIAD1849	1850597	1850794	1	CDS	-	hypothetical protein	Uncertain	Dispensable	6	29.27421659	2.93474807	0.116213711	0
ACIAD1850	ACIAD1850	1850856	1851110	1	CDS	-	hypothetical protein	Dispensable	Dispensable	16	41.28332873	2.32601071	0.28340166	0
ACIAD1851	ACIAD1851	1851678	1851824	-1	CDS	-	hypothetical protein	Dispensable	Dispensable	2	26.68268514	-1.064020298	NA	0.029649444
ACIAD1852	ACIAD1852	1851833	1853137	-1	CDS	S	hypothetical protein	Dispensable	Dispensable	17	210.8703159	0.630153086	0.736532412	0
ACIAD1853	ACIAD1853	1853134	1853412	-1	CDS	-	hypothetical protein	Dispensable	Uncertain	1	46.89624237	-3.378544578	NA	0.170593446
ACIAD1854	ACIAD1854	1853415	1854824	-1	CDS	-	hypothetical protein	Dispensable	Dispensable	11	227.5241603	-0.297156834	0.866400321	0.005664134
ACIAD1855	ACIAD1855	1854952	1855221	-1	CDS	-	hypothetical protein	Dispensable	Uncertain	0	58.20805876	-4.354460765	0.042570068	0.023682882
ACIAD1856	ACIAD1856	1855416	1855580	-1	CDS	-	hypothetical protein	Dispensable	Dispensable	1	26.57321071	-1.644172049	0.553000503	0.098192355
ACIAD1857	ACIAD1857	1855832	1856146	-1	CDS	-	hypothetical protein	Essential	Dispensable	1	55.25905275	-1.750654252	0.479157352	0.120867733
ACIAD1858	ACIAD1858	1856146	1857309	-1	CDS	L	phage replication initiation factor	Essential	Dispensable	10	186.7713954	-1.246842877	0.437531055	0.043614693
ACIAD1859	ACIAD1859	1857303	1857590	-1	CDS	-	hypothetical protein	Essential	Dispensable	1	51.75507507	-1.667183939	NA	0.102746969
ACIAD1860	ACIAD1860	1857643	1857840	1	CDS	-	hypothetical protein	Uncertain	Dispensable	5	40.97188433	2.550290836	NA	0
ACIAD1861	ACIAD1861	1857902	1858156	1	CDS	-	hypothetical protein	Dispensable	Dispensable	14	36.26699895	2.179160812	0.287238933	0
ACIAD1862	ACIAD1862	1858368	1859210	-1	CDS	-	hypothetical protein	Dispensable	Dispensable	12	127.7489677	-0.313127572	0.893625542	0.005864599
ACIAD1864	ACIAD1864	1859557	1860123	1	CDS	K	TetR family transcriptional regulator	Dispensable	Dispensable	3	78.40787089	-2.500774332	0.099157681	0.415516664
ACIAD1865	ACIAD1865	1860447	1860755	1	CDS	K	ArsR family transcriptional regulator	Dispensable	Dispensable	6	60.92004758	1.788390163	0.425846624	0
ACIAD1866	sstT	1860954	1862153	1	CDS	E	serine/threonine transporter SstT	Dispensable	Dispensable	16	181.7994912	-0.986984475	0.528376298	0.025161661
ACIAD1867	ACIAD1867	1862192	1862866	1	CDS	S	hypothetical protein	Dispensable	Dispensable	9	119.4986445	-0.310643324	0.908080398	0.005832959
ACIAD1868	ACIAD1868	1862882	1863418	1	CDS	S	nucleoprotein/polynucleotide-associated enzyme	Dispensable	Uncertain	1	97.33477804	-4.520909843	0.010416271	0.0165673
ACIAD1869	ACIAD1869	1863540	1864820	1	CDS	M	transporter with mechanosensitive ion channel	Dispensable	Dispensable	14	199.0262247	0.396530583	0.826910956	0
ACIAD1870	ACIAD1870	1864845	1866008	-1	CDS	G	MFS superfamily metabolite transporter	Dispensable	Dispensable	10	209.754731	-0.600007428	0.749170676	0.010937403
ACIAD1873	ACIAD1873	1866473	1868323	1	CDS	V	ABC transporter ATP-binding protein	Dispensable	Dispensable	8	294.4082591	-0.182797556	0.925165781	0.00441462
ACIAD1874	ACIAD1874	1868323	1868769	1	CDS	I	dehydratase	Dispensable	Dispensable	3	55.5466528	-1.983017546	0.309675275	0.186141516
ACIAD1875	ACIAD1875	1868839	1869897	1	CDS	K	AraC family transcriptional regulator	Dispensable	Dispensable	11	189.774172	2.998578904	0.013565245	0
ACIAD1876	gcvH	1869968	1870342	1	CDS	E	glycine cleavage system protein H	Dispensable	Dispensable	2	62.33907168	0.8121674	0.742804101	0
ACIAD1878	aro	1870386	1871441	-1	CDS	E	phospho-2-dehydro-3-deoxyheptonate aldolase	Dispensable	Uncertain	3	154.1034631	-2.674355138	0.041702575	0.490251512
ACIAD1879	adhC	1871988	1873097	-1	CDS	C	glutathione-dependent formaldehyde dehydrogenase	Dispensable	Dispensable	10	182.072251	0.848482031	0.61742237	0
ACIAD1880	ACIAD1880	1873119	1873394	-1	CDS	S	hypothetical protein	Dispensable	Uncertain	0	47.23315601	-4.102438338	0.061488186	0.040426045
ACIAD1881	ACIAD1881	1873639	1875201	1	CDS	I	phospholipase D protein	Dispensable	Dispensable	11	246.7959593	-0.463090361	0.789586452	0.008126487
ACIAD1882	ACIAD1882	1875207	1875791	-1	CDS	L	G:T/U mismatch-specific DNA glycosylase	Dispensable	Dispensable	2	109.7770124	-1.591267026	0.438075075	0.088398018
ACIAD1883	ACIAD1883	1875793	1876542	-1	CDS	S	short chain dehydrogenase	Dispensable	Dispensable	5	131.6507242	0.46096113	0.838396191	0
ACIAD1884	ACIAD1884	1876550	1877248	-1	CDS	G	phosphoglycerate mutase related protein	Dispensable	Dispensable	5	92.66484697	-0.590019047	0.758760744	0.010703245
ACIAD1885	ACIAD1885	1877263	1878366	-1	CDS	S	phosphotransferase	Dispensable	Dispensable	14	187.4414487	0.469116966	0.812533575	0
ACIAD1886	ACIAD1886	1878395	1879636	-1	CDS	I	acyl-CoA dehydrogenase	Dispensable	Dispensable	11	207.9092456	0.340555573	0.866400321	0
ACIAD1887	ACIAD1887	1879728	1880657	1	CDS	K	LysR family transcriptional regulator	Dispensable	Dispensable	9	154.0367093	-0.394576646	0.864781576	0.007001974
ACIAD1888	ACIAD1888	1880716	1881318	-1	CDS	S	oxydoreductase related to nitroreductase	Dispensable	Dispensable	4	91.31047386	-1.832290674	0.306134106	0.14119192
ACIAD1889	ACIAD1889	1881450	1881941	-1	CDS	-	hypothetical protein	Dispensable	Dispensable	5	82.52354267	-1.268170469	0.565871741	0.045605374
ACIAD1890	fumC	1882037	1883431	-1	CDS	C	fumarate hydratase	Dispensable	Dispensable	7	196.0758957	-2.495657695	0.017586737	0.412797439
ACIAD1891	ACIAD1891	1883580	1884584	-1	CDS	M	UDP-galactose 4-epimerase (GalE-like)	Dispensable	Dispensable	8	152.2923028	-1.509384337	0.329269218	0.074972195
ACIAD1892	ACIAD1892	1884656	1885024	1	CDS	P	intracellular sulfur oxidation protein (DsrE-like)	Dispensable	Uncertain	1	64.8815381	-3.938925318	0.041891925	0.056847124
ACIAD1893	ACIAD1893	1885069	1885419	1	CDS	-	hypothetical protein	Essential	Uncertain	1	58.40965603	-3.771940876	0.059501227	0.079944104
ACIAD1894	ACIAD1894	1885427	1885708	1	CDS	-	hypothetical protein	Essential	Uncertain	0	49.61781534	-4.216932632	0.047208404	0.031743814
ACIAD1895	ACIAD1895	1885732	1886043	1	CDS	P	sulfite reductase	Essential	Uncertain	0	45.84324131	-4.170574878	0.04631726	0.035017613
ACIAD1896	ACIAD1896	1886048	1886923	-1	CDS	E, G	permease (drug/metabolite transporter)	Dispensable	Dispensable	16	155.0793251	0.18589172	0.938408266	0
ACIAD1897	ACIAD1897	1887046	1888446	1	CDS	K	GntR family transcriptional regulator	Dispensable	Dispensable	12	245.6313414	-1.138325483	0.425583254	0.03470805
ACIAD1899	modC	1888570	1889217	-1	CDS	P	molybdate ABC transporter ATP-binding protein	Dispensable	Dispensable	4	109.5831005	-1.808902245	0.281580946	0.135093479
ACIAD1900	modB	1889214	1889897	-1	CDS	P	molybdate ABC transporter permease protein	Dispensable	Dispensable	3	87.5564171	-0.058580818	0.984809951	0.003366571
ACIAD1901	modA	1889906	1890667	-1	CDS	P	molybdate ABC transporter periplasmic substrate-binding protein	Dispensable	Dispensable	5	93.19217596	-1.548796079	0.313804805	0.081183039
ACIAD1902	moeA	1890678	1891904	-1	CDS	H	molybdopterin biosynthesis protein	Dispensable	Dispensable	12	182.5380043	0.084166938	0.968148285	0
ACIAD1903	moaC	1891904	1892827	-1	CDS	H	bifunctional molybdenum cofactor biosynthesis protein MoaC/MogA	Dispensable	Dispensable	11	148.7852556	-1.491637917	0.281580946	0.072320577
ACIAD1904	moaE	1892848	1893402	-1	CDS	H	molybdopterin converting factor, large subunit	Dispensable	Dispensable	4	102.7483787	-2.208532152	0.241878321	0.272629724
ACIAD1905	ACIAD1905	1893359	1893610	-1	CDS	H	hypothetical protein	Dispensable	Dispensable	8	45.04269225	3.793123998	0.036037554	0
ACIAD1906	moaA	1893611	1894618	-1	CDS	H	molybdopterin biosynthesis, protein A	Dispensable	Dispensable	11	181.0161706	-1.477372106	0.343705985	0.070252001
ACIAD1907	mobA	1894746	1895405	-1	CDS	H	molybdopterin-guanine dinucleotide synthase	Dispensable	Dispensable	5	98.41670457	-1.465545832	0.448759567	0.068578771
ACIAD1908	nasA	1895381	1898179	-1	CDS	C	nitrate reductase, large subunit	Dispensable	Dispensable	26	405.4062216	-0.240541825	0.870874491	0.005006853
ACIAD1909	ACIAD1909	1898213	1899850	-1	CDS	C	nitrate reductase (electron transfer subunit) and nitrite reductase (small subunit)	Dispensable	Dispensable	15	259.5890712	0.350665145	0.831118424	0
ACIAD1910	nasD	1899862	1902429	-1	CDS	C	nitrite reductase, large subunit, nucleotide-and Fe/S-cluster binding	Dispensable	Dispensable	7	432.8414614	-1.76764904	0.076600882	0.124879335
ACIAD1911	ACIAD1911	1902439	1903785	-1	CDS	P	MFS superfamily nitrate transporter transmembrane protein	Dispensable	Dispensable	13	197.4378102	-0.25157076	0.896769828	0.00512865
ACIAD1912	ACIAD1912	1903758	1903901	1	CDS	-	hypothetical protein	Uncertain	Dispensable	1	30.16611838	1.69923557	NA	0
ACIAD1913	nasT	1904224	1904829	1	CDS	T	response regulator protein	Dispensable	Dispensable	7	88.32497095	-0.399479885	0.861396567	0.007077044
ACIAD1914	ACIAD1914	1904816	1905847	1	CDS	P	nitrate transport protein (NasF)	Dispensable	Dispensable	9	161.2561914	0.17427207	0.942809138	0
ACIAD1915	ACIAD1915	1906023	1908413	1	CDS	C	oxidoreductase molybdopterin	Dispensable	Dispensable	9	365.3943183	-1.944591738	0.045582488	0.17372621
ACIAD1916	fdhD	1908406	1909227	1	CDS	C	formate dehydrogenase formation protein	Dispensable	Dispensable	5	113.1144845	-0.684494644	0.733302439	0.013131643
ACIAD1917	ACIAD1917	1909255	1909461	-1	CDS	-	hypothetical protein	Dispensable	Uncertain	0	36.20349841	-3.796965502	0.094012736	0.076004148
ACIAD1918	ACIAD1918	1909584	1909751	1	CDS	-	hypothetical protein	Uncertain	Dispensable	1	38.25479724	-1.35555051	NA	0.054699001
ACIAD1919	ACIAD1919	1909706	1910251	1	CDS	S	hypothetical protein	Dispensable	Uncertain	2	86.74460427	-3.104858262	0.063540597	0.272503904
ACIAD1920	glnS	1910414	1912141	-1	CDS	J	glutamyl-tRNA synthetase	Essential	Essential	1	259.901168	-6.125282491	2.43E-06	0.000501316
ACIAD1921	ppiB	1912309	1912818	1	CDS	O	peptidyl-prolyl cis-trans isomerase precursor (PPIase)	Dispensable	Essential	0	69.62981574	-4.877498384	0.007355285	0.007655275
ACIAD1922	lpxH	1912838	1913566	1	CDS	S	UDP-2,3-diacylglucosamine hydrolase	Essential	Essential	0	117.0641729	-5.595459424	0.000921832	0.001598215
ACIAD1923	nfnB	1913671	1914324	1	CDS	C	dihydropteridine reductase	Dispensable	Dispensable	4	132.457389	-0.910282065	0.679902023	0.021353473
ACIAD1924	ACIAD1924	1914370	1915221	-1	CDS	S	hypothetical protein	Dispensable	Dispensable	5	114.5814498	-1.65738906	0.269234398	0.100785884
ACIAD1925	fda	1915285	1916322	-1	CDS	G	fructose-1,6-bisphosphate aldolase	Essential	Essential	0	216.1705535	-6.395914193	8.61E-05	0.000277184
ACIAD1926	ACIAD1926	1916444	1916701	-1	CDS	-	hypothetical protein	Dispensable	Uncertain	0	48.30237179	-4.181567382	0.049971697	0.034213046
ACIAD1927	pgk	1916850	1918037	-1	CDS	G	phosphoglycerate kinase	Essential	Essential	1	178.3825998	-5.539320151	8.94E-05	0.001806955
ACIAD1928	ACIAD1928	1918041	1918178	1	CDS	-	hypothetical protein	Uncertain	Dispensable	3	26.63217596	2.371000323	NA	0
ACIAD1929	ACIAD1929	1918186	1918569	1	CDS	S	hypothetical protein	Dispensable	Dispensable	3	64.70007526	1.60291035	0.467155655	0
ACIAD1930	ACIAD1930	1918569	1919165	1	CDS	D	Maf-like protein	Dispensable	Dispensable	5	93.82790058	0.405640176	0.873414974	0
ACIAD1931	ACIAD1931	1919260	1920573	-1	CDS	C	magnesium citrate secondary transporter	Dispensable	Dispensable	19	226.2968254	-0.729461101	0.699761926	0.014471183
ACIAD1933	ACIAD1933	1920832	1921998	1	CDS	S	hypothetical protein	Dispensable	Dispensable	8	159.0429503	-0.461022819	0.811853866	0.008090065
ACIAD1934	ACIAD1934	1922114	1923784	1	CDS	E	ferredoxin-dependent glutamate synthase	Dispensable	Dispensable	10	245.7531599	-0.974796349	0.499494579	0.024515072
ACIAD1935	ACIAD1935	1923845	1924966	-1	CDS	K	Fis family transcriptional regulator	Dispensable	Dispensable	11	185.751468	-0.627266143	0.731896558	0.011602517
ACIAD1936	ACIAD1936	1925132	1925998	-1	CDS	S	signal peptide	Dispensable	Dispensable	6	146.7398287	-1.305338123	0.456016064	0.049282817
ACIAD1937	braG	1926258	1927001	-1	CDS	E	branched-chain amino acid ABC transporter ATP-binding protein	Dispensable	Dispensable	3	106.0662617	-0.152905842	0.956058562	0.004135996
ACIAD1938	ACIAD1938	1927016	1928437	-1	CDS	M	hypothetical protein	Dispensable	Dispensable	10	222.4123604	-1.013444331	0.512475876	0.026623061
ACIAD1939	braE	1928463	1929533	-1	CDS	E	branched chain amino acid ABC transporter	Dispensable	Dispensable	8	159.0629274	0.619596567	0.722543329	0
ACIAD1940	ACIAD1940	1929536	1930417	-1	CDS	E	branched chain amino acid ABC transporter permease	Dispensable	Dispensable	8	157.6436728	-0.348138474	0.878836468	0.006329069
ACIAD1941	braF	1930445	1931248	-1	CDS	E	branched-chain amino acid ABC transporter ATP-binding protein	Dispensable	Dispensable	8	118.5868762	-0.27032959	0.897443774	0.005342619
ACIAD1942	ACIAD1942	1931255	1932472	-1	CDS	S	long-chain-fatty-acid--CoA ligase-related protein	Uncertain	Dispensable	7	212.0802051	-1.013381686	0.550309303	0.026619505
ACIAD1943	ACIAD1943	1932672	1933700	-1	CDS	I	lysophospholipase	Dispensable	Dispensable	12	157.1692988	-1.288508199	0.404727348	0.047584028
ACIAD1944	ACIAD1944	1933701	1934855	-1	CDS	S	hypothetical protein	Dispensable	Dispensable	9	176.752466	-1.280698953	0.397695073	0.046814802
ACIAD1945	murB	1934862	1935899	-1	CDS	M	UDP-N-acetylenolpyruvoylglucosamine reductase	Essential	Essential	0	175.9849933	-6.228996804	7.45E-05	0.000399481
ACIAD1946	ACIAD1946	1935924	1936427	-1	CDS	T	phosphotyrosine protein phosphatase (PtpA)	Dispensable	Uncertain	3	80.94089439	-3.473970446	0.050784789	0.143018268
ACIAD1948	csp	1937095	1937304	-1	CDS	K	cold shock-like protein	Dispensable	Dispensable	1	41.22830939	-1.986244846	0.431314969	0.187214788
ACIAD1949	ACIAD1949	1937588	1937719	1	CDS	-	hypothetical protein	Uncertain	Uncertain	0	18.84330312	-2.989821668	0.241878321	0.325198207
ACIAD1950	ACIAD1950	1937790	1938950	1	CDS	C	iron-containing alcohol dehydrogenase	Dispensable	Dispensable	9	160.7026408	-1.486637375	0.300741972	0.071589171
ACIAD1951	ACIAD1951	1938947	1939393	1	CDS	S	thioesterase	Dispensable	Dispensable	6	65.5913924	-1.952289305	0.299577503	0.176159779
ACIAD1952	terZ	1939474	1940052	-1	CDS	T	tellurium resistance protein	Dispensable	Dispensable	5	107.4291279	1.818412997	0.295872839	0
ACIAD1953	ACIAD1953	1940085	1940804	-1	CDS	S	hypothetical protein	Dispensable	Dispensable	3	112.790343	-2.491260457	0.104803596	0.410464774
ACIAD1954	ACIAD1954	1940817	1942127	-1	CDS	T	tellurium resistance protein (TerF)	Dispensable	Dispensable	6	207.5595437	-1.283330151	0.369512981	0.04707265
ACIAD1955	terE	1942195	1942770	-1	CDS	T	tellurium resistance protein	Dispensable	Dispensable	4	88.36243924	-0.858404869	0.698353349	0.019103679
ACIAD1956	ACIAD1956	1942859	1943929	-1	CDS	S	hypothetical protein	Dispensable	Dispensable	9	197.8330369	2.455894712	0.082269871	0
ACIAD1957	terD	1943990	1944568	-1	CDS	T	tellurium resistance protein	Essential	Dispensable	1	94.42957464	-1.395425215	0.505600647	0.059394735
ACIAD1958	terA	1944672	1945871	-1	CDS	T	tellurium resistance protein	Dispensable	Dispensable	3	176.8527364	-2.169385992	0.075250078	0.255961584
ACIAD1959	ACIAD1959	1945897	1946778	-1	CDS	G	hypothetical protein	Dispensable	Uncertain	4	159.2108604	-3.278571726	0.031634841	0.203842287
ACIAD1960	ACIAD1960	1946783	1947934	-1	CDS	S	hypothetical protein	Dispensable	Dispensable	10	180.5824098	-0.781420295	0.62960342	0.016187281
ACIAD1961	ACIAD1961	1947918	1948748	-1	CDS	-	hypothetical protein	Dispensable	Dispensable	7	161.9871673	-1.614652799	0.336493271	0.092613744
ACIAD1962	ACIAD1962	1948732	1949871	-1	CDS	S	hypothetical protein	Dispensable	Dispensable	13	190.5292224	-0.523548694	0.78902858	0.009266486
ACIAD1963	ACIAD1963	1949914	1950966	-1	CDS	-	hypothetical protein	Dispensable	Dispensable	6	164.7322732	-1.907192714	0.1796737	0.162279691
ACIAD1964	ACIAD1964	1950963	1952492	-1	CDS	T	protein kinase	Dispensable	Dispensable	9	237.2083021	-1.030287011	0.415556238	0.027595958
ACIAD1965	ACIAD1965	1952485	1954293	-1	CDS	-	hypothetical protein	Essential	Dispensable	7	288.1502841	-2.398432718	0.055184398	0.362305737
ACIAD1966	ACIAD1966	1954315	1955373	-1	CDS	S	tellurium resistance protein	Dispensable	Dispensable	11	170.4275008	-0.203658598	0.930498454	0.004620065
ACIAD1967	ACIAD1967	1955407	1956042	-1	CDS	S	tellurium resistance protein (TerY-like)	Dispensable	Dispensable	2	88.41250508	-2.275617223	0.143710554	0.302719599
ACIAD1968	terX	1956080	1956721	-1	CDS	T	tellurium resistance protein	Dispensable	Uncertain	1	92.99332596	-3.710807412	0.02397351	0.090363681
ACIAD1969	terY	1956756	1957394	-1	CDS	S	tellurium resistance protein	Uncertain	Dispensable	3	84.50526592	-1.184705494	0.474627543	0.038277267
ACIAD1970	dnaX	1957924	1960059	-1	CDS	L	DNA polymerase III subunits tau and gamma	Essential	Essential	0	355.3683265	-7.229831341	9.10E-07	4.46E-05
ACIAD1971	smvA	1960201	1961700	-1	CDS	P	major facilitator superfamily methyl viologen resistance protein	Dispensable	Essential	1	262.458903	-6.065370842	1.15E-05	0.000571575
ACIAD1973	ACIAD1973	1961807	1962409	1	CDS	K	transcriptional regulator	Dispensable	Dispensable	20	115.8835149	2.549896775	0.132637671	0
ACIAD1974	ACIAD1974	1962406	1963662	-1	CDS	V	esterase	Dispensable	Dispensable	8	212.4752592	-0.178296257	0.934516481	0.004371498
ACIAD1975	ACIAD1975	1963724	1964578	-1	CDS	I	dehydratase	Dispensable	Dispensable	6	134.6548894	-2.098667181	0.169229886	0.227590841
ACIAD1976	fabG	1964661	1966061	-1	CDS	I	3-ketoacyl-ACP reductase	Dispensable	Dispensable	9	215.2201083	-2.433263529	0.048075977	0.380110671
ACIAD1977	ACIAD1977	1966552	1967832	1	CDS	I	acetyl-CoA acetyltransferase	Dispensable	Dispensable	9	202.0491797	-1.113993867	0.451674056	0.032966095
ACIAD1978	ACIAD1978	1967881	1968285	-1	CDS	S	hypothetical protein	Dispensable	Dispensable	3	71.54935024	-1.323582731	0.558229668	0.051189295
ACIAD1979	ACIAD1979	1968436	1969287	1	CDS	K	LysR family transcriptional regulator	Dispensable	Dispensable	6	157.6447212	-1.92175594	0.221318532	0.166663009
ACIAD1980	tal	1969360	1970349	1	CDS	G	transaldolase B	Dispensable	Dispensable	6	151.2772784	-0.667666827	0.713296831	0.012662453
ACIAD1981	ACIAD1981	1970423	1971073	1	CDS	E	leucine export protein LeuE	Dispensable	Dispensable	5	103.4335083	-2.448672232	0.150658247	0.388094758
ACIAD1982	ACIAD1982	1971185	1972360	1	CDS	Q	benzoate membrane transport protein	Dispensable	Dispensable	10	200.6149903	-1.578268452	0.228484227	0.086130399
ACIAD1983	ACIAD1983	1972389	1973111	-1	CDS	P	magnesium ABC transporter transmembrane protein	Dispensable	Dispensable	8	98.52353803	0.006475647	0.998336934	0
ACIAD1984	mgtA	1973119	1975881	-1	CDS	P	magnesium-transporting ATPase MgtA	Dispensable	Dispensable	17	458.3596468	0.447544314	0.763622418	0
ACIAD1985	ACIAD1985	1975981	1976673	-1	CDS	-	hypothetical protein	Dispensable	Dispensable	7	103.7773468	0.225356193	0.931110437	0
ACIAD1986	ACIAD1986	1976967	1977410	-1	CDS	S	hypothetical protein	Dispensable	Dispensable	6	59.8217912	0.634754967	0.764068237	0
ACIAD1987	map	1977554	1978351	-1	CDS	J	methionine aminopeptidase	Dispensable	Dispensable	6	130.399213	-2.176163922	0.173478236	0.258799183
ACIAD1988	braZ	1978715	1980016	1	CDS	E	branched chain amino acid transporter	Dispensable	Dispensable	10	235.6238792	-0.666637222	0.713296831	0.012634289
ACIAD1989	ACIAD1989	1980530	1980700	1	CDS	-	hypothetical protein	Dispensable	Uncertain	0	27.9669529	-3.386624908	0.173165451	0.168103795
ACIAD1990	fruB	1981187	1984039	1	CDS	G	phosphotransferase system fructose-specific transporter subunit EI/HPr/EIIA	Dispensable	Dispensable	19	418.351304	-0.519492583	0.697960566	0.009185277
ACIAD1992	fruK	1984045	1984977	1	CDS	G	1-phosphofructokinase	Dispensable	Dispensable	3	142.6364463	-1.738951934	0.281778765	0.118170439
ACIAD1993	fruA	1984979	1986706	1	CDS	G	phosphotransferase system, fructose-specific IIBC component	Dispensable	Dispensable	15	290.3104624	-1.979917896	0.100771268	0.185115169
ACIAD1995	ACIAD1995	1986873	1987421	1	CDS	-	hypothetical protein	Dispensable	Dispensable	3	83.83862401	-2.303733204	0.161517243	0.315874468
ACIAD1996	ispF	1987409	1987900	-1	CDS	I	2-C-methyl-D-erythritol 2,4-cyclodiphosphate synthase	Essential	Essential	0	77.7867802	-4.984022721	0.006619989	0.006071846
ACIAD1997	ACIAD1997	1987998	1988648	1	CDS	-	hypothetical protein	Dispensable	Dispensable	8	112.9869627	0.683619336	0.772720236	0
ACIAD1998	dadA	1988686	1989930	-1	CDS	E	D-amino acid dehydrogenase small subunit	Dispensable	Dispensable	8	194.2468875	-1.931596769	0.147794505	0.169678249
ACIAD1999	ispD	1990312	1991031	-1	CDS	I	2-C-methyl-D-erythritol 4-phosphate cytidylyltransferase	Essential	Essential	0	121.5369515	-5.609864092	0.001057538	0.001548653
ACIAD2000	ACIAD2000	1990997	1991329	-1	CDS	D	cell division protein (FtsB-like)	Essential	Uncertain	0	42.62878903	-4.1084064	0.048145542	0.039921986
ACIAD2001	eno	1991399	1992694	-1	CDS	G	phosphopyruvate hydratase	Essential	Essential	0	207.9774621	-6.457932646	3.34E-05	0.000241984
ACIAD2002	kdsA	1992734	1993591	-1	CDS	M	2-dehydro-3-deoxyphosphooctonate aldolase	Essential	Essential	0	127.7074358	-5.7201329	0.000603446	0.001216757
ACIAD2003	pyrG	1993619	1995256	-1	CDS	F	CTP synthetase	Essential	Essential	0	250.3552767	-6.777683152	5.02E-06	0.000120136
ACIAD2004	ACIAD2004	1995483	1995920	1	CDS	-	hypothetical protein	Dispensable	Uncertain	1	72.86966677	-4.07515082	0.034724094	0.042809367
ACIAD2005	ACIAD2005	1996139	1996582	1	CDS	T	universal stress protein	Dispensable	Dispensable	2	65.61249282	-1.952745116	0.299523874	0.17630472
ACIAD2006	ACIAD2006	1996765	1997091	-1	CDS	-	hypothetical protein	Dispensable	Dispensable	2	50.53726428	-1.445288297	0.545703101	0.065798207
ACIAD2007	ACIAD2007	1997718	1998152	-1	CDS	S	hemolysin	Dispensable	Uncertain	2	81.67324981	-3.779570776	0.043029287	0.078723467
ACIAD2008	pepN	1998273	2000882	-1	CDS	E	aminopeptidase	Dispensable	Dispensable	22	396.3721207	-1.409730617	0.11352428	0.061169629
ACIAD2009	ACIAD2009	2001227	2001484	1	CDS	-	hypothetical protein	Dispensable	Dispensable	3	37.8548942	-1.186309497	0.641845259	0.038406811
ACIAD2010	ACIAD2010	2001641	2002804	1	CDS	-	hypothetical protein	Dispensable	Uncertain	5	196.8836192	-3.920776914	0.002669416	0.059016351
ACIAD2011	thiM	2002829	2003653	1	CDS	H	hydoxyethylthiazole kinase	Dispensable	Dispensable	8	119.2208273	-0.317332405	0.878836468	0.00591854
ACIAD2012	ACIAD2012	2003714	2004565	-1	CDS	K	AraC family transcriptional regulator	Dispensable	Dispensable	3	140.3209784	-2.60297294	0.076726137	0.470695171
ACIAD2013	ACIAD2013	2004627	2004998	-1	CDS	Q	5-carboxymethyl-2-hydroxymuconate delta-isomerase	Dispensable	Dispensable	4	62.09632339	-0.581308056	0.833437559	0.010503085
ACIAD2014	ACIAD2014	2005012	2006724	-1	CDS	L	helicase	Dispensable	Dispensable	8	290.2184492	-1.60255798	0.203907304	0.090411348
ACIAD2015	ACIAD2015	2006956	2008128	1	CDS	C	alcohol dehydrogenase	Dispensable	Dispensable	17	178.402192	0.590101106	0.750502781	0
ACIAD2016	ACIAD2016	2008307	2009257	1	CDS	I	hypothetical protein	Dispensable	Dispensable	3	140.3926669	-1.040131242	0.542752201	0.028180505
ACIAD2017	ACIAD2017	2009265	2010446	-1	CDS	K	transcriptional regulator	Dispensable	Dispensable	14	157.2524737	0.779145734	0.621223184	0
ACIAD2018	ald1	2010606	2012117	1	CDS	C	aldehyde dehydrogenase	Dispensable	Dispensable	13	211.1178101	0.548576866	0.701009907	0
ACIAD2019	ACIAD2019	2012260	2012955	1	CDS	F	glutamine amidotransferase	Dispensable	Dispensable	4	115.8239879	-2.530701135	0.0948177	0.431519311
ACIAD2020	ACIAD2020	2012983	2013186	-1	CDS	-	hypothetical protein	Uncertain	Dispensable	8	42.15619131	1.655498948	0.532869846	0
ACIAD2021	ACIAD2021	2013296	2013523	-1	CDS	-	hypothetical protein	Dispensable	Uncertain	0	28.52588581	-3.555573896	0.118297778	0.122476435
ACIAD2022	ACIAD2022	2013719	2014549	1	CDS	K	AraC family transcriptional regulator	Dispensable	Dispensable	7	143.2143157	-1.378770726	0.417844982	0.057389202
ACIAD2023	ACIAD2023	2014625	2015329	1	CDS	E	branched-chain amino acid transport protein (AzlC)	Dispensable	Dispensable	10	105.7743496	0.842724374	0.708255543	0
ACIAD2024	ACIAD2024	2015302	2015643	1	CDS	S	hypothetical protein	Dispensable	Dispensable	6	56.22631204	1.771249728	0.404452257	0
ACIAD2025	ACIAD2025	2015814	2016311	1	CDS	S	hypothetical protein	Dispensable	Dispensable	3	92.21468771	-2.436757461	0.243258211	0.381915561
ACIAD2026	ACIAD2026	2016482	2017552	1	CDS	M	choloylglycine hydrolase protein	Dispensable	Dispensable	7	181.3234892	-1.316709085	0.375178503	0.050462974
ACIAD2027	ACIAD2027	2017596	2018087	1	CDS	-	hypothetical protein	Dispensable	Dispensable	7	87.70973104	-0.648632934	0.809708979	0.012151678
ACIAD2028	aroC	2018141	2019232	-1	CDS	E	chorismate synthase	Essential	Essential	0	154.5831056	-6.053146712	0.000132649	0.000587076
ACIAD2029	ACIAD2029	2019245	2020255	-1	CDS	J	N5-glutamine S-adenosyl-L-methionine-dependent methyltransferase	Essential	Dispensable	8	155.8697441	-1.913958073	0.206685035	0.164304297
ACIAD2031	ACIAD2031	2020514	2021359	-1	CDS	-	hypothetical protein	Dispensable	Dispensable	12	152.4163198	-0.670241512	0.745155401	0.012733153
ACIAD2032	ACIAD2032	2021646	2023067	1	CDS	K	bifunctional transcriptional regulator/ATP-binding protein	Dispensable	Dispensable	11	222.0762293	-1.606941621	0.214430583	0.091204081
ACIAD2034	ACIAD2034	2023161	2023742	-1	CDS	S	signal peptide	Dispensable	Dispensable	4	81.59886114	-1.337736326	0.485804454	0.052716126
ACIAD2035	tkt	2024042	2026030	-1	CDS	G	transketolase	Uncertain	Essential	1	323.2611959	-6.39054318	1.38E-06	0.000280463
ACIAD2037	metK	2026565	2027731	1	CDS	H	S-adenosylmethionine synthetase	Essential	Essential	1	179.6211816	-5.523872585	0.000127246	0.001869025
ACIAD2038	ACIAD2038	2027805	2028056	-1	CDS	-	hypothetical protein	Uncertain	Dispensable	7	36.36663339	0.479062172	0.869800084	0
ACIAD2039	ACIAD2039	2028276	2028467	1	CDS	-	hypothetical protein	Uncertain	Dispensable	2	29.05825979	-1.351109789	NA	0.054198232
ACIAD2040	ACIAD2040	2028566	2029132	-1	CDS	S	suppressor of F exclusion of phage T7 (FxsA)	Dispensable	Essential	0	99.42267238	-5.297265526	0.003035889	0.003066593
ACIAD2041	ruvC	2029228	2029803	1	CDS	L	Holliday junction resolvase	Dispensable	Essential	0	105.1479853	-5.277493112	0.004449003	0.003201887
ACIAD2042	ACIAD2042	2029809	2031281	-1	CDS	G	hypothetical protein	Dispensable	Dispensable	14	241.5161772	-0.996659471	0.49846554	0.025686727
ACIAD2043	ACIAD2043	2031282	2032412	1	CDS	C	ferredoxin	Dispensable	Dispensable	6	207.5038908	0.602793524	0.758486489	0
ACIAD2045	bioB	2032479	2033492	1	CDS	H	biotin synthetase	Essential	Dispensable	17	147.3979498	0.109885371	0.959886476	0
ACIADtRNAMet_45	ACIADtRNAMet_45	2034702	2034778	1	tRNA	-	tRNA-Met	Uncertain	Uncertain	0	17.19631288	-2.728070285	0.338518164	0.460916296
ACIAD2048	ACIAD2048	2035753	2036298	1	CDS	P	bacterioferritin (cytochrome b1)	Dispensable	Dispensable	2	63.62048673	-1.608815149	0.381583058	0.091544791
ACIAD2049	ACIAD2049	2036574	2038742	1	CDS	P	ferric siderophore receptor protein	Dispensable	Dispensable	14	316.3585351	-1.059336864	0.327227462	0.029355726
ACIAD2050	ACIAD2050	2039140	2039688	1	CDS	I	acyltransferase	Dispensable	Dispensable	5	81.49861104	-2.388282028	0.148303119	0.357184753
ACIAD2052	ACIAD2052	2039854	2040603	1	CDS	K	hypothetical protein	Dispensable	Uncertain	1	145.0902562	-3.99884524	0.013145713	0.050206077
ACIAD2053	ACIAD2053	2040648	2041121	-1	CDS	K	transcriptional regulator	Dispensable	Dispensable	1	59.03576198	-1.402620838	0.488235875	0.060281394
ACIAD2054	ACIAD2054	2041532	2042944	1	CDS	-	hypothetical protein	Dispensable	Dispensable	16	210.6152174	-1.356847127	0.306741715	0.054846038
ACIAD2056	gltL	2043270	2044013	-1	CDS	E	glutamate/aspartate ABC transporter ATP-binding protein	Dispensable	Dispensable	5	118.729465	-0.383638317	0.880464469	0.006837341
ACIAD2058	gltK	2044028	2044705	-1	CDS	E	glutamate/aspartate ABC transporter	Dispensable	Dispensable	5	94.58736949	-0.142650039	0.956058562	0.004044492
ACIAD2059	gltJ	2044708	2045409	-1	CDS	P	glutamate/aspartate ABC transporter	Dispensable	Dispensable	4	125.3917335	-1.728716048	0.360641688	0.115854035
ACIAD2061	gltI	2045652	2046545	-1	CDS	P	glutamate/aspartate ABC transporter substrate-binding protein	Uncertain	Dispensable	8	137.3893492	0.205441836	0.934319906	0
ACIAD2062	ACIAD2062	2047156	2047926	-1	CDS	O	glutathione S-transferase	Dispensable	Dispensable	8	112.1832919	-1.561258952	0.345767717	0.083242694
ACIAD2064	ACIAD2064	2048256	2049491	1	CDS	I	acyl-CoA dehydrogenase	Dispensable	Dispensable	4	180.5433114	-1.968264387	0.101644611	0.181295635
ACIAD2065	ACIAD2065	2049469	2050737	1	CDS	I	acyl-CoA dehydrogenase	Dispensable	Dispensable	13	227.2184614	0.244049671	0.909956314	0
ACIAD2066	ACIAD2066	2050737	2052149	1	CDS	C	monooxygenase	Dispensable	Uncertain	6	203.3764516	-2.824649694	0.026404168	0.408976503
ACIAD2068	metQ	2052165	2052998	1	CDS	P	D-methionine ABC transporter periplasmic substrate-binding protein	Dispensable	Dispensable	4	120.5156018	-1.946490633	0.216601429	0.174324064
ACIAD2069	metN	2053021	2054091	1	CDS	P	D-and L-methionine ABC transporter ATP-binding protein	Dispensable	Dispensable	6	172.0217979	-2.407342957	0.050268643	0.366826871
ACIAD2070	metI	2054072	2054731	1	CDS	P	D-and L-methionine ABC transporter	Dispensable	Uncertain	2	99.70462306	-2.955293398	0.055741726	0.342008864
ACIAD2071	ACIAD2071	2054819	2055922	1	CDS	J	GTP-dependent nucleic acid-binding protein EngD	Dispensable	Uncertain	5	194.5271525	-2.814624088	0.040843486	0.4142949
ACIAD2072	sodM	2056089	2056700	1	CDS	P	superoxide dismutase	Dispensable	Dispensable	7	109.6092612	-0.887615102	0.705015132	0.020340225
ACIAD2074	ACIAD2074	2057053	2057280	1	CDS	-	hypothetical protein	Dispensable	Dispensable	1	39.18230999	-2.422270754	0.307994506	0.374453827
ACIAD2075	ACIAD2075	2057344	2057760	-1	CDS	-	hypothetical protein	Dispensable	Uncertain	1	64.77357229	-3.179538132	0.085773576	0.241306221
ACIAD2077	ACIAD2077	2058008	2058397	1	CDS	S	hypothetical protein	Dispensable	Uncertain	3	81.49088233	-2.836925418	0.200424082	0.402493474
ACIAD2078	purT	2058547	2059761	1	CDS	F	phosphoribosylglycinamide formyltransferase 2	Dispensable	Dispensable	8	197.5075259	-0.662149311	0.727456845	0.012512247
ACIAD2079	glnD	2059783	2062449	1	CDS	O	uridylyltransferase	Dispensable	Essential	4	445.082949	-5.313118602	4.71E-07	0.002962247
ACIAD2080	ACIAD2080	2062476	2063645	1	CDS	E	succinyldiaminopimelate transaminase	Dispensable	Uncertain	4	194.6089289	-2.950572175	0.042352497	0.344339818
ACIAD2081	ACIAD2081	2063713	2064123	-1	CDS	S	hypothetical protein	Dispensable	Uncertain	2	70.85795616	-3.608239138	0.054155387	0.110608459
ACIAD2082	ACIAD2082	2064281	2066497	-1	CDS	P	ferric siderophore receptor protein	Dispensable	Dispensable	22	324.7979394	-0.524977509	0.711914461	0.009295262
ACIAD2083	ACIAD2083	2066652	2067257	-1	CDS	E	amino acid efflux protein	Dispensable	Dispensable	3	90.24627394	-1.537853466	0.400988126	0.079413042
ACIAD2084	ACIAD2084	2067308	2068153	-1	CDS	K	AraC family transcriptional regulator	Dispensable	Dispensable	11	154.4683305	-0.627008636	0.771688767	0.011596051
ACIAD2085	gpo	2068191	2068673	-1	CDS	O	glutathione peroxidase	Dispensable	Dispensable	1	86.41536855	-2.190789896	0.239256915	0.264991747
ACIAD2086	msrB	2068670	2069089	-1	CDS	O	peptide methionine sulfoxide reductase	Essential	Dispensable	3	59.84784986	-1.507777764	0.457107419	0.074728514
ACIAD2087	ACIAD2087	2069321	2070751	1	CDS	E	aminotransferase	Dispensable	Dispensable	8	227.2170594	-2.523933303	0.02600556	0.427886587
ACIAD2088	aspQ	2071101	2072168	1	CDS	E	glutaminase-asparaginase	Dispensable	Dispensable	9	180.1096634	-0.948517814	0.571503629	0.023175619
ACIAD2089	dnaE	2072315	2075878	1	CDS	L	DNA polymerase III alpha	Essential	Essential	0	527.7123249	-7.806105089	4.30E-08	1.26E-05
ACIAD2090	ACIAD2090	2075934	2076749	1	CDS	J	tRNA/rRNA methyltransferase	Dispensable	Uncertain	6	143.6882195	-3.128979219	0.046882207	0.262156658
ACIAD2091	cysE	2076742	2077551	1	CDS	E	serine acetyltransferase	Dispensable	Dispensable	3	108.2180749	0.991568103	0.543022728	0
ACIAD2092	ACIAD2092	2077625	2078590	1	CDS	-	hypothetical protein	Dispensable	Dispensable	9	145.6642633	-1.922945108	0.204060556	0.167025082
ACIAD2094	ACIAD2094	2078801	2080723	1	CDS	-	hypothetical protein	Dispensable	Dispensable	19	309.6102772	-0.277594578	0.869682118	0.005427851
ACIAD2095	ACIAD2095	2080761	2081528	-1	CDS	H	hypothetical protein	Uncertain	Dispensable	4	112.5887625	-2.078259022	0.148665455	0.219828484
ACIAD2096	ACIAD2096	2081967	2083199	1	CDS	T	two-component response regulator	Dispensable	Dispensable	10	181.5876986	0.593964382	0.744867252	0
ACIAD2097	ACIAD2097	2083257	2084057	1	CDS	S	hypothetical protein	Dispensable	Dispensable	11	116.3491984	2.330769059	0.078969083	0
ACIAD2098	ACIAD2098	2084295	2084951	1	CDS	S	hypothetical protein	Dispensable	Dispensable	6	91.54349043	0.305449056	0.891147284	0
ACIAD2099	ACIAD2099	2085041	2085841	-1	CDS	S	alpha/beta hydrolase	Dispensable	Dispensable	8	143.7799394	0.749318944	0.73707344	0
ACIAD2100	ACIAD2100	2086076	2087749	1	CDS	G	major facilitator superfamily permease	Dispensable	Dispensable	14	267.5768246	-0.636408913	0.648131655	0.011834433
ACIAD2101	ACIAD2101	2087813	2088934	-1	CDS	I	3-oxoacyl-ACP synthase	Dispensable	Dispensable	9	199.4845114	-2.355747666	0.091857344	0.340994361
ACIAD2102	hrpA	2088950	2092804	-1	CDS	L	ATP-dependent helicase	Dispensable	Dispensable	28	641.885119	0.39184789	0.753131148	0
ACIAD2103	ahpC	2093160	2093723	1	CDS	O	alkyl hydroperoxide reductase	Dispensable	Dispensable	9	104.3038649	0.120966527	0.96614499	0
ACIAD2104	ACIAD2104	2094267	2095049	-1	CDS	S	short chain dehydrogenase	Dispensable	Dispensable	11	124.8161264	2.945948965	0.025380536	0
ACIAD2105	ACIAD2105	2095069	2095737	-1	CDS	S	hypothetical protein	Dispensable	Dispensable	10	109.0871887	-1.458126152	0.425583254	0.067547928
ACIAD2106	ACIAD2106	2095750	2097201	-1	CDS	I	long-chain-fatty-acid-CoA ligase	Dispensable	Dispensable	11	221.8138618	-2.420397415	0.054155387	0.373493176
ACIAD2107	ACIAD2107	2097191	2097877	-1	CDS	S	hypothetical protein	Essential	Dispensable	4	104.990891	-1.412196999	0.429085052	0.061480606
ACIAD2108	ACIAD2108	2098247	2098609	1	CDS	S	hypothetical protein	Essential	Dispensable	2	69.24068676	0.165182938	0.956867614	0
ACIAD2109	ACIAD2109	2098674	2099018	-1	CDS	-	hypothetical protein	Uncertain	Uncertain	0	39.34579212	-4.10176345	0.040664332	0.040483428
ACIAD2110	ACIAD2110	2099628	2100095	1	CDS	S	hypothetical protein	Dispensable	Uncertain	1	80.95578134	-3.457209924	0.056702217	0.147577019
ACIAD2111	ACIAD2111	2100099	2100359	-1	CDS	-	hypothetical protein	Dispensable	Uncertain	1	47.1708074	-3.448794815	0.110061475	0.149910837
ACIAD2113	ACIAD2113	2100866	2101435	1	CDS	-	hypothetical protein	Uncertain	Dispensable	1	90.43552911	-1.900901986	0.281580946	0.160415216
ACIAD2114	ACIAD2114	2101515	2101964	-1	CDS	-	hypothetical protein	Dispensable	Dispensable	5	73.83630986	-0.572777334	0.821046583	0.010310658
ACIAD2115	ACIAD2115	2102110	2102241	-1	CDS	-	hypothetical protein	Dispensable	Dispensable	1	22.12386407	0.207104104	0.956867614	0
ACIAD2116	ACIAD2116	2102429	2104636	-1	CDS	P	ferric siderophore receptor protein	Dispensable	Dispensable	29	334.0396523	-0.023342108	0.989753481	0.003117275
ACIAD2117	ACIAD2117	2104707	2105366	-1	CDS	Q	siderophore biosynthese protein; acetyltransferase	Dispensable	Dispensable	6	120.5354464	0.191200323	0.947640134	0
ACIAD2118	ACIAD2118	2105332	2105958	-1	CDS	H	demethylmenaquinone methyltransferase	Dispensable	Dispensable	4	103.3520055	-1.803159357	0.266298791	0.133630444
ACIAD2119	ACIAD2119	2105943	2106764	-1	CDS	S	hypothetical protein	Dispensable	Dispensable	8	119.6581372	-0.683066965	0.728642482	0.01309118
ACIAD2120	ACIAD2120	2106771	2108696	-1	CDS	Q	hypothetical protein	Dispensable	Dispensable	21	313.6471996	0.885382755	0.53402233	0
ACIAD2121	ACIAD2121	2108681	2110531	-1	CDS	Q	hypothetical protein	Dispensable	Dispensable	25	325.1610646	-0.002975004	0.998702827	0.002981671
ACIAD2122	ACIAD2122	2110549	2112003	-1	CDS	P	MFS superfamily multidrug resistance protein	Dispensable	Dispensable	21	241.7892537	1.02873895	0.477018207	0
[truncated: 1,406 more rows]
